# Supplementary material for: (S)-1-(2-Chloro­phen­yl)-2-oxocyclo­hexan-1-aminium d-tartrate
Source: Acta Crystallogr Sect E Struct Rep Online. 2011 Feb 26;67(Pt 3):o736. doi: 10.1107/S1600536811006131 (PMC3051988; doi:10.1107/S1600536811006131)
Supplement: Supplementary file 1 [file e-67-0o736-sup1.cif]

##############################################################################
###                                                                        ###
###        Electronic paper (Acta Crystallographica Section E)             ###
###                                                                        ###
##############################################################################
#                                                                            #
# This CIF contains the data in a paper accepted for publication in Acta     #
# Crystallographica Section E. It conforms to the requirements of Notes      #
# for Authors for Section E, and has been peer reviewed under the auspices   #
# of the IUCr Commission on Journals.                                        #
#                                                                            #
# Full details of the Crystallographic Information File format               #
# are given in the paper "The Crystallographic Information File (CIF):       #
# a New Standard Archive File for Crystallography" by S. R. Hall, F. H.      #
# Allen and I. D. Brown [Acta Cryst. (1991), A47, 655-685].                  #
#                                                                            #
# The current version of the core CIF dictionary is obtainable from          #
# ftp://ftp.iucr.org/pub/cif_core.dic. The current version number is 2.4.    #
#                                                                            #
# Software is freely available for graphical display of the structure(s) in  #
# this CIF.  For information consult the CIF home page http://www.iucr.org/  #
# cif/home.html                                                              #
#                                                                            #
# This file may be used for bona fide research purposes within the           #
# scientific community so long as proper attribution is given to the journal # 
# article from which it was obtained.                                        #
#                                                                            #
##############################################################################
                                             
data_global
_audit_creation_method     'SHELXL97 CIF, edited IUCr template'
_journal_data_validation_number     ?
_journal_date_recd_electronic     2010-12-06
_journal_date_accepted     2011-02-17
_journal_name_full     'Acta Crystallographica, Section E'
_journal_year     2011
_journal_volume     67
_journal_issue      3
_journal_page_first     o736
_journal_page_last     o736
_journal_paper_category     QO
_journal_coeditor_code     HG2766
_publ_contact_author_name     'Dr P. A. Crooks'
_publ_contact_author_address
;
Dept. of Pharmaceutical Sciences
College of Pharmacy
University of Kentucky
Lexington
KY 40536
USA
;
_publ_contact_author_email     'pcrooks@email.uky.edu'
_publ_contact_author_fax     '859 257 7585'
_publ_contact_author_phone     '859 257 1718'
_publ_section_title
;
(<i>S</i>)-1-(2-Chlorophenyl)-2-oxocyclohexan-1-aminium D-tartrate
;
loop_
    _publ_author_name
    _publ_author_address
    'Hojahmat, Marhaba'
;
Yaupon Therapeutics, Inc.
259 North Radnor-Chester Road
Suite 205
Radnor
PA 19087
USA
;
    'Zheng, Guangrong'
;
Department of Pharmaceutical Sciences
College of Pharmacy
University of Kentucky
Lexington
KY 40536
USA
;
    'Siegler, Max'
;
Department of Chemistry
University of Kentucky
Lexington
KY 40536
USA
;
    'Parkin, Sean'
;
Department of Chemistry
University of Kentucky
Lexington
KY 40536
USA
;
    'Biermann, Manfred'
;
Resodyn Corporation
130 North Main Street
Suite 600
Butte
MT 59701
USA
;
    'Crooks, Peter A.'
;
Department of Pharmaceutical Sciences
College of Pharmacy
University of Kentucky
Lexington
KY 40536
USA
;
data_I
_audit_creation_method     SHELXL-97
_chemical_name_systematic
;
(<i>S</i>)-1-(2-Chlorophenyl)-2-oxocyclohexan-1-aminium D-tartrate
;
_chemical_name_common     ?
_chemical_formula_moiety     'C12 H15 Cl N O +, C4 H5 O6 -'
_chemical_formula_sum     'C16 H20 Cl N O7'
_chemical_formula_iupac     'C12 H15 Cl N O +, C4 H5 O6 -'
_chemical_formula_weight     373.78
_chemical_melting_point     ?
_symmetry_cell_setting     orthorhombic
_symmetry_space_group_name_H-M     'P 21 21 21'
_symmetry_space_group_name_Hall     'P 2ac 2ab'
loop_
    _symmetry_equiv_pos_as_xyz
    'x, y, z'
    '-x+1/2, -y, z+1/2'
    'x+1/2, -y+1/2, -z'
    '-x, y+1/2, -z+1/2'
_cell_length_a     7.1411(2)
_cell_length_b     9.9878(4)
_cell_length_c     23.7530(11)
_cell_angle_alpha     90.00
_cell_angle_beta     90.00
_cell_angle_gamma     90.00
_cell_volume     1694.16(11)
_cell_formula_units_Z     4
_cell_measurement_reflns_used     2155
_cell_measurement_theta_min     1.00
_cell_measurement_theta_max     27.48
_cell_measurement_temperature     90.0(2)
_exptl_crystal_description     plate
_exptl_crystal_colour     colourless
_exptl_crystal_size_max     0.20
_exptl_crystal_size_mid     0.20
_exptl_crystal_size_min     0.03
_exptl_crystal_density_diffrn     1.465
_exptl_crystal_density_meas     ?
_exptl_crystal_density_method     'not measured'
_exptl_crystal_F_000     784
_exptl_absorpt_coefficient_mu     0.265
_exptl_absorpt_correction_type     multi-scan
_exptl_absorpt_process_details     '(SCALEPACK; Otwinowski & Minor, 1997)'
_exptl_absorpt_correction_T_min     0.949
_exptl_absorpt_correction_T_max     0.992
_exptl_special_details
;
;
_diffrn_ambient_temperature     90.0(2)
_diffrn_radiation_type     MoK\a
_diffrn_radiation_wavelength     0.71073
_diffrn_radiation_source     'fine-focus sealed tube'
_diffrn_radiation_monochromator     'graphite'
_diffrn_measurement_device_type     'Nonius KappaCCD'
_diffrn_measurement_method     '\w scans at fixed \c = 55\%'
_diffrn_detector_area_resol_mean     9.1
_diffrn_reflns_number     13735
_diffrn_reflns_av_R_equivalents     0.110
_diffrn_reflns_av_sigmaI/netI     0.160
_diffrn_reflns_theta_min     1.71
_diffrn_reflns_theta_max     25.00
_diffrn_reflns_theta_full     25.00
_diffrn_measured_fraction_theta_max     1.000
_diffrn_measured_fraction_theta_full     1.000
_diffrn_reflns_limit_h_min     -8
_diffrn_reflns_limit_h_max     8
_diffrn_reflns_limit_k_min     -11
_diffrn_reflns_limit_k_max     11
_diffrn_reflns_limit_l_min     -27
_diffrn_reflns_limit_l_max     28
_diffrn_standards_number     0
_diffrn_standards_interval_count     .
_diffrn_standards_interval_time     .
_diffrn_standards_decay_%     ?
_refine_special_details
;
Refinement of <i>F</i>^2^ against ALL reflections. The weighted <i>R</i>-factor
<i>wR</i> and goodness of fit <i>S</i> are based on <i>F</i>^2^, conventional
<i>R</i>-factors <i>R</i> are based on <i>F</i>, with <i>F</i> set to zero for
negative <i>F</i>^2^. The threshold expression of <i>F</i>^2^ >
2\s(<i>F</i>^2^) is used only for calculating <i>R</i>-factors(gt) <i>etc</i>.
and is not relevant to the choice of reflections for refinement.
<i>R</i>-factors based on <i>F</i>^2^ are statistically about twice as large
as those based on <i>F</i>, and <i>R</i>- factors based on ALL data will be
even larger.
;
_reflns_number_total     2986
_reflns_number_gt     1519
_reflns_threshold_expression     I>2\s(I)
_refine_ls_structure_factor_coef     Fsqd
_refine_ls_matrix_type     full
_refine_ls_R_factor_all     0.1658
_refine_ls_R_factor_gt     0.0596
_refine_ls_wR_factor_gt     0.1057
_refine_ls_wR_factor_ref     0.1390
_refine_ls_goodness_of_fit_ref     0.963
_refine_ls_restrained_S_all     0.963
_refine_ls_number_reflns     2986
_refine_ls_number_parameters     230
_refine_ls_number_restraints     0
_refine_ls_hydrogen_treatment     constr
_refine_ls_weighting_scheme     calc
_refine_ls_weighting_details
                 'calc w=1/[\s^2^(Fo^2^)+(0.0568P)^2^] where P=(Fo^2^+2Fc^2^)/3'
_atom_sites_solution_hydrogens     geom
_atom_sites_solution_primary     direct
_atom_sites_solution_secondary     difmap
_refine_ls_shift/su_max     0.000
_refine_ls_shift/su_mean     0.000
_refine_diff_density_max     0.276
_refine_diff_density_min     -0.268
_refine_ls_extinction_method     none
_refine_ls_extinction_coef     ?
_refine_ls_abs_structure_details     'Flack (1983), 1241 Friedel pairs'
_refine_ls_abs_structure_Flack     0.10(10)
loop_
    _atom_type_symbol
    _atom_type_description
    _atom_type_scat_dispersion_real
    _atom_type_scat_dispersion_imag
    _atom_type_scat_source
    'C' 'C' 0.0033 0.0016
                         'International Tables Vol C Tables 4.2.6.8 and 6.1.1.4'
    'H' 'H' 0.0000 0.0000
                         'International Tables Vol C Tables 4.2.6.8 and 6.1.1.4'
    'O' 'O' 0.0106 0.0060
                         'International Tables Vol C Tables 4.2.6.8 and 6.1.1.4'
    'N' 'N' 0.0061 0.0033
                         'International Tables Vol C Tables 4.2.6.8 and 6.1.1.4'
    'Cl' 'Cl' 0.1484 0.1585
                         'International Tables Vol C Tables 4.2.6.8 and 6.1.1.4'
_computing_data_collection     'COLLECT (Nonius, 1998)'
_computing_cell_refinement     'SCALEPACK (Otwinowski & Minor, 1997)'
_computing_data_reduction     'DENZO-SMN (Otwinowski & Minor, 1997)'
_computing_structure_solution     'SHELXS97 (Sheldrick, 2008)'
_computing_structure_refinement     'SHELXL97 (Sheldrick, 2008)'
_computing_molecular_graphics     'XP in SHELXTL (Sheldrick, 2008)'
_computing_publication_material
;
SHELXL97 (Sheldrick, 2008) and local procedures
;
loop_
    _atom_site_type_symbol
    _atom_site_label
    _atom_site_fract_x
    _atom_site_fract_y
    _atom_site_fract_z
    _atom_site_U_iso_or_equiv
    _atom_site_adp_type
    _atom_site_calc_flag
    _atom_site_refinement_flags
    _atom_site_occupancy
    _atom_site_disorder_assembly
    _atom_site_disorder_group
    Cl Cl1 0.3664(2) 0.71723(16) 0.91603(9) 0.0776(7) Uani d . 1 . .
    O O1 0.4054(5) 0.4009(4) 0.92986(16) 0.0391(11) Uani d . 1 . .
    N N1 0.5914(5) 0.4734(4) 0.83868(16) 0.0254(12) Uani d . 1 . .
    H H1A 0.6786 0.4352 0.8158 0.038 Uiso calc R 1 . .
    H H1B 0.5453 0.5485 0.8220 0.038 Uiso calc R 1 . .
    H H1C 0.4964 0.4144 0.8448 0.038 Uiso calc R 1 . .
    C C1 0.5939(7) 0.7596(6) 0.8988(2) 0.0418(17) Uani d . 1 . .
    C C2 0.6335(10) 0.8933(6) 0.8922(3) 0.057(2) Uani d . 1 . .
    H H2 0.5381 0.9585 0.8973 0.069 Uiso calc R 1 . .
    C C3 0.8128(10) 0.9322(6) 0.8779(2) 0.0449(18) Uani d . 1 . .
    H H3 0.8403 1.0242 0.8720 0.054 Uiso calc R 1 . .
    C C4 0.9520(9) 0.8374(6) 0.8723(2) 0.0339(15) Uani d . 1 . .
    H H4 1.0764 0.8643 0.8638 0.041 Uiso calc R 1 . .
    C C5 0.9097(7) 0.7021(5) 0.8790(2) 0.0282(15) Uani d . 1 . .
    H H5 1.0058 0.6375 0.8740 0.034 Uiso calc R 1 . .
    C C6 0.7292(7) 0.6595(5) 0.8931(2) 0.0246(14) Uani d . 1 . .
    C C7 0.6805(7) 0.5100(5) 0.8940(2) 0.0226(13) Uani d . 1 . .
    C C8 0.8535(7) 0.4174(5) 0.9031(2) 0.0291(14) Uani d . 1 . .
    H H8A 0.8155 0.3229 0.8978 0.035 Uiso calc R 1 . .
    H H8B 0.9501 0.4387 0.8746 0.035 Uiso calc R 1 . .
    C C9 0.9367(8) 0.4348(6) 0.9620(2) 0.0399(16) Uani d . 1 . .
    H H9A 1.0470 0.3756 0.9662 0.048 Uiso calc R 1 . .
    H H9B 0.9791 0.5285 0.9669 0.048 Uiso calc R 1 . .
    C C10 0.7954(9) 0.4015(6) 1.0067(2) 0.0489(18) Uani d . 1 . .
    H H10A 0.8503 0.4184 1.0443 0.059 Uiso calc R 1 . .
    H H10B 0.7626 0.3054 1.0043 0.059 Uiso calc R 1 . .
    C C11 0.6186(9) 0.4861(7) 0.9995(2) 0.0505(19) Uani d . 1 . .
    H H11A 0.5231 0.4588 1.0274 0.061 Uiso calc R 1 . .
    H H11B 0.6481 0.5819 1.0055 0.061 Uiso calc R 1 . .
    C C12 0.5447(9) 0.4655(5) 0.9409(2) 0.0321(14) Uani d . 1 . .
    C C13 0.5503(8) 0.6596(5) 0.6984(3) 0.0266(14) Uani d . 1 . .
    C C14 0.7637(7) 0.6537(5) 0.6976(2) 0.0242(14) Uani d . 1 . .
    H H14 0.8039 0.5662 0.7141 0.029 Uiso calc R 1 . .
    C C15 0.8443(7) 0.7649(5) 0.7331(2) 0.0218(13) Uani d . 1 . .
    H H15 0.7942 0.7538 0.7721 0.026 Uiso calc R 1 . .
    C C16 1.0558(8) 0.7639(6) 0.7370(2) 0.0255(14) Uani d . 1 . .
    O O2 0.8330(5) 0.6619(4) 0.64159(14) 0.0297(10) Uani d . 1 . .
    H H2A 0.7541 0.7012 0.6212 0.045 Uiso calc R 1 . .
    O O3 0.4634(5) 0.6867(3) 0.65555(16) 0.0291(10) Uani d . 1 . .
    O O4 0.4745(5) 0.6434(3) 0.74860(16) 0.0334(10) Uani d . 1 . .
    O O5 0.7747(5) 0.8881(3) 0.71191(15) 0.0287(10) Uani d . 1 . .
    H H5A 0.8366 0.9517 0.7257 0.043 Uiso calc R 1 . .
    O O6 1.1301(5) 0.6502(3) 0.74840(16) 0.0304(9) Uani d . 1 . .
    H H6 1.2464 0.6547 0.7436 0.046 Uiso calc R 1 . .
    O O7 1.1404(5) 0.8705(3) 0.72982(14) 0.0269(9) Uani d . 1 . .
loop_
    _atom_site_aniso_label
    _atom_site_aniso_U_11
    _atom_site_aniso_U_22
    _atom_site_aniso_U_33
    _atom_site_aniso_U_12
    _atom_site_aniso_U_13
    _atom_site_aniso_U_23
    Cl1 0.0331(10) 0.0394(9) 0.160(2) 0.0090(9) 0.0157(11) -0.0109(12)
    O1 0.029(3) 0.038(2) 0.050(3) -0.0149(19) 0.003(2) -0.008(2)
    N1 0.025(3) 0.019(2) 0.032(3) 0.001(2) 0.000(2) -0.002(2)
    C1 0.031(4) 0.027(4) 0.068(5) 0.004(3) -0.004(3) -0.005(3)
    C2 0.045(4) 0.030(4) 0.096(6) 0.009(4) -0.009(4) -0.008(4)
    C3 0.066(5) 0.026(4) 0.042(4) -0.011(4) -0.025(4) -0.004(3)
    C4 0.041(4) 0.033(4) 0.028(3) -0.009(3) 0.003(3) 0.003(3)
    C5 0.030(4) 0.029(4) 0.026(3) -0.006(3) -0.002(3) 0.001(3)
    C6 0.031(3) 0.026(3) 0.017(3) -0.001(3) -0.001(3) 0.000(3)
    C7 0.024(3) 0.021(3) 0.023(3) -0.005(3) -0.005(3) -0.001(3)
    C8 0.030(3) 0.021(3) 0.036(4) 0.001(3) -0.005(3) 0.005(3)
    C9 0.043(4) 0.037(4) 0.040(4) 0.000(3) -0.004(4) 0.010(3)
    C10 0.053(5) 0.055(5) 0.039(4) -0.008(4) -0.010(4) 0.010(4)
    C11 0.056(5) 0.068(5) 0.027(4) -0.013(4) 0.016(4) -0.004(4)
    C12 0.035(4) 0.028(4) 0.033(4) 0.009(3) 0.005(3) -0.001(3)
    C13 0.023(3) 0.014(3) 0.043(4) -0.003(3) -0.007(3) 0.005(3)
    C14 0.023(3) 0.022(3) 0.028(4) -0.002(3) 0.002(3) 0.010(3)
    C15 0.018(3) 0.023(3) 0.025(3) 0.003(3) 0.001(3) 0.003(3)
    C16 0.031(4) 0.030(4) 0.016(3) 0.006(3) 0.007(3) 0.001(3)
    O2 0.030(2) 0.031(2) 0.028(2) 0.004(2) -0.0047(19) -0.0057(18)
    O3 0.025(2) 0.022(2) 0.040(2) 0.0016(18) -0.012(2) 0.0039(19)
    O4 0.027(2) 0.035(2) 0.039(2) -0.0003(19) -0.005(2) 0.010(2)
    O5 0.028(2) 0.014(2) 0.044(2) 0.0049(17) -0.0106(19) -0.0062(19)
    O6 0.013(2) 0.027(2) 0.052(3) 0.0024(19) 0.002(2) 0.010(2)
    O7 0.027(2) 0.023(2) 0.031(2) -0.0046(19) 0.0049(19) 0.0026(18)
_geom_special_details
;
All e.s.d.'s (except the e.s.d. in the dihedral angle between two l.s. planes)
are estimated using the full covariance matrix. The cell e.s.d.'s are taken
into account individually in the estimation of e.s.d.'s in distances, angles
and torsion angles; correlations between e.s.d.'s in cell parameters are only
used when they are defined by crystal symmetry. An approximate (isotropic)
treatment of cell e.s.d.'s is used for estimating e.s.d.'s involving l.s.
planes.
;
loop_
    _geom_bond_atom_site_label_1
    _geom_bond_atom_site_label_2
    _geom_bond_site_symmetry_2
    _geom_bond_distance
    _geom_bond_publ_flag
    Cl1 C1 . 1.728(6) ?
    O1 C12 . 1.214(6) ?
    N1 C7 . 1.505(6) ?
    N1 H1A . 0.9100 ?
    N1 H1B . 0.9100 ?
    N1 H1C . 0.9100 ?
    C1 C2 . 1.374(8) ?
    C1 C6 . 1.397(7) ?
    C2 C3 . 1.380(8) ?
    C2 H2 . 0.9500 ?
    C3 C4 . 1.379(7) ?
    C3 H3 . 0.9500 ?
    C4 C5 . 1.393(7) ?
    C4 H4 . 0.9500 ?
    C5 C6 . 1.398(7) ?
    C5 H5 . 0.9500 ?
    C6 C7 . 1.533(7) ?
    C7 C12 . 1.542(7) ?
    C7 C8 . 1.558(7) ?
    C8 C9 . 1.531(7) ?
    C8 H8A . 0.9900 ?
    C8 H8B . 0.9900 ?
    C9 C10 . 1.501(7) ?
    C9 H9A . 0.9900 ?
    C9 H9B . 0.9900 ?
    C10 C11 . 1.529(8) ?
    C10 H10A . 0.9900 ?
    C10 H10B . 0.9900 ?
    C11 C12 . 1.503(8) ?
    C11 H11A . 0.9900 ?
    C11 H11B . 0.9900 ?
    C13 O3 . 1.223(6) ?
    C13 O4 . 1.320(6) ?
    C13 C14 . 1.525(7) ?
    C14 O2 . 1.423(5) ?
    C14 C15 . 1.508(6) ?
    C14 H14 . 1.0000 ?
    C15 O5 . 1.419(5) ?
    C15 C16 . 1.513(6) ?
    C15 H15 . 1.0000 ?
    C16 O7 . 1.237(6) ?
    C16 O6 . 1.282(6) ?
    O2 H2A . 0.8400 ?
    O5 H5A . 0.8400 ?
    O6 H6 . 0.8400 ?
loop_
    _geom_angle_atom_site_label_1
    _geom_angle_atom_site_label_2
    _geom_angle_atom_site_label_3
    _geom_angle_site_symmetry_1
    _geom_angle_site_symmetry_3
    _geom_angle
    _geom_angle_publ_flag
    C7 N1 H1A . . 109.5 ?
    C7 N1 H1B . . 109.5 ?
    H1A N1 H1B . . 109.5 ?
    C7 N1 H1C . . 109.5 ?
    H1A N1 H1C . . 109.5 ?
    H1B N1 H1C . . 109.5 ?
    C2 C1 C6 . . 122.9(6) ?
    C2 C1 Cl1 . . 117.3(5) ?
    C6 C1 Cl1 . . 119.8(4) ?
    C1 C2 C3 . . 119.5(6) ?
    C1 C2 H2 . . 120.2 ?
    C3 C2 H2 . . 120.2 ?
    C4 C3 C2 . . 119.9(6) ?
    C4 C3 H3 . . 120.0 ?
    C2 C3 H3 . . 120.0 ?
    C3 C4 C5 . . 119.9(6) ?
    C3 C4 H4 . . 120.1 ?
    C5 C4 H4 . . 120.1 ?
    C4 C5 C6 . . 121.5(5) ?
    C4 C5 H5 . . 119.2 ?
    C6 C5 H5 . . 119.2 ?
    C1 C6 C5 . . 116.3(5) ?
    C1 C6 C7 . . 122.6(5) ?
    C5 C6 C7 . . 120.6(5) ?
    N1 C7 C6 . . 108.6(4) ?
    N1 C7 C12 . . 107.1(4) ?
    C6 C7 C12 . . 115.7(4) ?
    N1 C7 C8 . . 108.2(4) ?
    C6 C7 C8 . . 113.6(4) ?
    C12 C7 C8 . . 103.2(4) ?
    C9 C8 C7 . . 111.5(4) ?
    C9 C8 H8A . . 109.3 ?
    C7 C8 H8A . . 109.3 ?
    C9 C8 H8B . . 109.3 ?
    C7 C8 H8B . . 109.3 ?
    H8A C8 H8B . . 108.0 ?
    C10 C9 C8 . . 111.1(5) ?
    C10 C9 H9A . . 109.4 ?
    C8 C9 H9A . . 109.4 ?
    C10 C9 H9B . . 109.4 ?
    C8 C9 H9B . . 109.4 ?
    H9A C9 H9B . . 108.0 ?
    C9 C10 C11 . . 110.7(5) ?
    C9 C10 H10A . . 109.5 ?
    C11 C10 H10A . . 109.5 ?
    C9 C10 H10B . . 109.5 ?
    C11 C10 H10B . . 109.5 ?
    H10A C10 H10B . . 108.1 ?
    C12 C11 C10 . . 108.5(5) ?
    C12 C11 H11A . . 110.0 ?
    C10 C11 H11A . . 110.0 ?
    C12 C11 H11B . . 110.0 ?
    C10 C11 H11B . . 110.0 ?
    H11A C11 H11B . . 108.4 ?
    O1 C12 C11 . . 124.0(6) ?
    O1 C12 C7 . . 120.9(5) ?
    C11 C12 C7 . . 114.1(5) ?
    O3 C13 O4 . . 124.8(5) ?
    O3 C13 C14 . . 120.4(5) ?
    O4 C13 C14 . . 114.6(5) ?
    O2 C14 C15 . . 110.3(4) ?
    O2 C14 C13 . . 110.9(4) ?
    C15 C14 C13 . . 110.3(5) ?
    O2 C14 H14 . . 108.4 ?
    C15 C14 H14 . . 108.4 ?
    C13 C14 H14 . . 108.4 ?
    O5 C15 C14 . . 107.9(4) ?
    O5 C15 C16 . . 112.2(4) ?
    C14 C15 C16 . . 114.3(4) ?
    O5 C15 H15 . . 107.4 ?
    C14 C15 H15 . . 107.4 ?
    C16 C15 H15 . . 107.4 ?
    O7 C16 O6 . . 126.1(5) ?
    O7 C16 C15 . . 118.3(5) ?
    O6 C16 C15 . . 115.6(5) ?
    C14 O2 H2A . . 109.5 ?
    C15 O5 H5A . . 109.5 ?
    C16 O6 H6 . . 109.5 ?
loop_
    _geom_torsion_atom_site_label_1
    _geom_torsion_atom_site_label_2
    _geom_torsion_atom_site_label_3
    _geom_torsion_atom_site_label_4
    _geom_torsion_site_symmetry_1
    _geom_torsion_site_symmetry_2
    _geom_torsion_site_symmetry_3
    _geom_torsion_site_symmetry_4
    _geom_torsion
    _geom_torsion_publ_flag
    C6 C1 C2 C3 . . . . 1.5(10) ?
    Cl1 C1 C2 C3 . . . . -179.4(5) ?
    C1 C2 C3 C4 . . . . -2.1(10) ?
    C2 C3 C4 C5 . . . . 2.2(9) ?
    C3 C4 C5 C6 . . . . -1.8(8) ?
    C2 C1 C6 C5 . . . . -1.0(8) ?
    Cl1 C1 C6 C5 . . . . 179.9(4) ?
    C2 C1 C6 C7 . . . . -173.0(5) ?
    Cl1 C1 C6 C7 . . . . 7.9(7) ?
    C4 C5 C6 C1 . . . . 1.2(8) ?
    C4 C5 C6 C7 . . . . 173.3(5) ?
    C1 C6 C7 N1 . . . . 75.1(6) ?
    C5 C6 C7 N1 . . . . -96.5(5) ?
    C1 C6 C7 C12 . . . . -45.3(7) ?
    C5 C6 C7 C12 . . . . 143.0(5) ?
    C1 C6 C7 C8 . . . . -164.5(5) ?
    C5 C6 C7 C8 . . . . 23.9(6) ?
    N1 C7 C8 C9 . . . . -172.2(4) ?
    C6 C7 C8 C9 . . . . 67.1(6) ?
    C12 C7 C8 C9 . . . . -59.0(5) ?
    C7 C8 C9 C10 . . . . 59.8(6) ?
    C8 C9 C10 C11 . . . . -56.0(7) ?
    C9 C10 C11 C12 . . . . 55.6(7) ?
    C10 C11 C12 O1 . . . . 107.0(6) ?
    C10 C11 C12 C7 . . . . -61.8(6) ?
    N1 C7 C12 O1 . . . . 6.8(6) ?
    C6 C7 C12 O1 . . . . 128.1(5) ?
    C8 C7 C12 O1 . . . . -107.2(5) ?
    N1 C7 C12 C11 . . . . 175.9(5) ?
    C6 C7 C12 C11 . . . . -62.8(6) ?
    C8 C7 C12 C11 . . . . 61.9(6) ?
    O3 C13 C14 O2 . . . . -9.2(7) ?
    O4 C13 C14 O2 . . . . 175.6(4) ?
    O3 C13 C14 C15 . . . . 113.3(5) ?
    O4 C13 C14 C15 . . . . -61.9(6) ?
    O2 C14 C15 O5 . . . . 65.8(5) ?
    C13 C14 C15 O5 . . . . -57.0(6) ?
    O2 C14 C15 C16 . . . . -59.7(6) ?
    C13 C14 C15 C16 . . . . 177.5(5) ?
    O5 C15 C16 O7 . . . . 9.9(7) ?
    C14 C15 C16 O7 . . . . 133.1(5) ?
    O5 C15 C16 O6 . . . . -170.8(4) ?
    C14 C15 C16 O6 . . . . -47.6(6) ?
loop_
    _geom_hbond_atom_site_label_D
    _geom_hbond_atom_site_label_H
    _geom_hbond_atom_site_label_A
    _geom_hbond_site_symmetry_A
    _geom_hbond_distance_DH
    _geom_hbond_distance_HA
    _geom_hbond_distance_DA
    _geom_hbond_angle_DHA
    N1 H1A O7 4_746 0.91 1.81 2.715(5) 176
    N1 H1B O4 . 0.91 2.05 2.856(5) 147
    N1 H1C O1 . 0.91 2.13 2.642(5) 115
    N1 H1C O3 4_646 0.91 2.29 2.893(5) 123
    N1 H1C O5 4_646 0.91 2.37 3.001(5) 126
    O2 H2A O3 . 0.84 2.24 2.672(5) 112
    O2 H2A O1 4_656 0.84 2.60 3.388(5) 157
    O5 H5A O6 4_756 0.84 2.09 2.864(5) 153
    O6 H6 O4 1_655 0.84 1.64 2.460(5) 166
    O6 H6 O3 1_655 0.84 2.62 3.265(5) 134
