# Supplementary material for: (S)-1-(2-Chloro­phen­yl)-2-oxocyclo­hexan-1-aminium d-tartrate
Source: Acta Crystallogr Sect E Struct Rep Online. 2011 Feb 26;67(Pt 3):o736. doi: 10.1107/S1600536811006131 (PMC3051988; doi:10.1107/S1600536811006131)
Supplement: Supplementary file 2 [file e-67-0o736-Isup2.hkl]

# 
# h,k,l, Fc-squared, Fo-squared, sigma(Fo-squared) and status flag 
# 
data_I
_shelx_title ' k04271' 
_shelx_refln_list_code          4 
_shelx_F_calc_maximum      193.88 
_exptl_crystal_F_000       784.00 
_reflns_d_resolution_high  0.8409 
 
loop_ 
 _symmetry_equiv_pos_as_xyz 
 'x, y, z' 
 '-x+1/2, -y, z+1/2' 
 'x+1/2, -y+1/2, -z' 
 '-x, y+1/2, -z+1/2' 
 
_cell_length_a     7.1411 
_cell_length_b     9.9878 
_cell_length_c    23.7530 
_cell_angle_alpha  90.000 
_cell_angle_beta   90.000 
_cell_angle_gamma  90.000 
 
_shelx_F_squared_multiplier     1.000 
 
loop_ 
 _refln_index_h 
 _refln_index_k 
 _refln_index_l 
 _refln_F_squared_calc 
 _refln_F_squared_meas 
 _refln_F_squared_sigma 
 _refln_observed_status 
   2   0   0      267.18      285.13     19.33 o 
   4   0   0     3755.72     3687.40    125.65 o 
   6   0   0        0.22        0.00     62.83 o 
   8   0   0      116.44        9.67    111.15 o 
   1   1   0     3581.85     3344.28     48.33 o 
   2   1   0      411.20      425.28     14.50 o 
   3   1   0      112.64       91.82     14.50 o 
   4   1   0      266.53      241.64     29.00 o 
   5   1   0        0.01        9.67     33.83 o 
   6   1   0       35.58       38.66     38.66 o 
   7   1   0       33.67      101.49     62.83 o 
   8   1   0      172.50       77.32     72.49 o 
   0   2   0     2993.68     3010.82     67.66 o 
   1   2   0     4119.78     4238.34     62.83 o 
   2   2   0      110.87      130.48      9.67 o 
   3   2   0      174.95      159.48     14.50 o 
   4   2   0      226.75      246.47     19.33 o 
   5   2   0     1180.68     1246.85     53.16 o 
   6   2   0       15.79      -19.33     38.66 o 
   7   2   0        3.32       -4.83     53.16 o 
   8   2   0      149.81       57.99     86.99 o 
   1   3   0      598.21      512.27     14.50 o 
   2   3   0     7230.27     7200.83    120.82 o 
   3   3   0     4954.27     5219.39    115.99 o 
   4   3   0      104.01       82.16     19.33 o 
   5   3   0        0.32      -24.16     24.16 o 
   6   3   0     1398.53     1280.68     72.49 o 
   7   3   0       16.07        9.67     48.33 o 
   8   3   0      134.09       82.16     82.16 o 
   0   4   0     2933.90     3025.31     91.82 o 
   1   4   0     3030.81     3030.15     57.99 o 
   2   4   0      741.04      836.07     29.00 o 
   3   4   0     1224.91     1348.34     48.33 o 
   4   4   0      827.42      894.06     43.49 o 
   5   4   0       58.63       19.33     29.00 o 
   6   4   0        0.34        9.67     43.49 o 
   7   4   0       44.57       24.16     72.49 o 
   1   5   0      265.03      333.46     24.16 o 
   2   5   0      879.09      816.74     33.83 o 
   3   5   0       35.51        4.83     24.16 o 
   4   5   0      237.23      212.64     33.83 o 
   5   5   0      549.58      618.59     57.99 o 
   6   5   0      742.92      691.09     77.32 o 
   7   5   0       55.23       86.99     77.32 o 
   0   6   0      275.14      294.80     43.49 o 
   1   6   0       30.33      -19.33     19.33 o 
   2   6   0      118.35       82.16     24.16 o 
   3   6   0      459.40      473.61     38.66 o 
   4   6   0      552.87      526.77     43.49 o 
   5   6   0       35.92      -14.50     43.49 o 
   6   6   0        5.78      -48.33     72.49 o 
   7   6   0      235.83      299.63    101.49 o 
   1   7   0     1487.17     1507.82     62.83 o 
   2   7   0     1447.95     1643.14     62.83 o 
   3   7   0        5.49      -14.50     38.66 o 
   4   7   0      563.42      531.60     57.99 o 
   5   7   0      486.96      454.28     62.83 o 
   6   7   0        0.00      -77.32     77.32 o 
   0   8   0      276.19      289.97     57.99 o 
   1   8   0      207.93      164.31     33.83 o 
   2   8   0      101.77       72.49     38.66 o 
   3   8   0     1286.80     1266.19     72.49 o 
   4   8   0      107.53       33.83     53.16 o 
   5   8   0        8.01       53.16     86.99 o 
   6   8   0       16.64      -19.33     77.32 o 
   1   9   0      658.73      768.41     57.99 o 
   2   9   0       25.28       38.66     38.66 o 
   3   9   0        1.30      -33.83     53.16 o 
   4   9   0        2.53       86.99     82.16 o 
   5   9   0        1.41       72.49    101.49 o 
   0  10   0       79.42       24.16     57.99 o 
   1  10   0       35.68      -72.49     72.49 o 
   2  10   0       61.40       96.66     72.49 o 
   3  10   0      370.31      405.95     82.16 o 
   4  10   0       95.58      304.46    130.48 o 
   1  11   0       78.65      101.49     86.99 o 
   2  11   0      172.75      120.82    101.49 o 
   3  11   0        0.11      -67.66     91.82 o 
   1   0   1      308.81      338.29      9.67 o 
   2   0   1     1144.83     1043.88     24.16 o 
   3   0   1     6634.08     7007.52    135.32 o 
   4   0   1       19.02       57.99     29.00 o 
   5   0   1       74.57       48.33     33.83 o 
   6   0   1      348.25      270.64     48.33 o 
   7   0   1       20.05       -4.83     62.83 o 
   8   0   1        1.79       57.99     67.66 o 
  -8   1   1      225.42      207.81     77.32 o 
  -7   1   1       25.71        4.83     48.33 o 
  -6   1   1       89.30       53.16     53.16 o 
  -5   1   1      283.57      270.64     38.66 o 
  -4   1   1     1007.78     1068.04     43.49 o 
  -3   1   1     3016.46     3213.79     62.83 o 
  -2   1   1        7.04       24.16      9.67 o 
  -1   1   1     2828.27     2803.01     43.49 o 
   0   1   1      189.71      198.14      4.83 o 
   1   1   1     2872.53     2798.17     38.66 o 
   2   1   1        6.46        9.67      9.67 o 
   3   1   1     3020.20     3310.45     67.66 o 
   4   1   1      996.51     1010.05     43.49 o 
   5   1   1      286.05      236.81     38.66 o 
   6   1   1       85.56      144.98     43.49 o 
   7   1   1       25.00       53.16     67.66 o 
   8   1   1      231.21      449.45     96.66 o 
  -8   2   1       27.39       57.99     96.66 o 
  -7   2   1      108.91      169.15     62.83 o 
  -6   2   1      269.46      260.97     48.33 o 
  -5   2   1      425.61      463.95     33.83 o 
  -4   2   1      389.45      386.62     24.16 o 
  -3   2   1      286.09      323.80     19.33 o 
  -2   2   1     2397.98     2392.22     43.49 o 
  -1   2   1     4411.38     4219.01     62.83 o 
   0   2   1      566.71      536.44     14.50 o 
   1   2   1     4353.13     4194.85     57.99 o 
   2   2   1     2357.80     2397.05     43.49 o 
   3   2   1      298.45      299.63     19.33 o 
   4   2   1      394.27      410.79     29.00 o 
   5   2   1      416.13      352.79     33.83 o 
   6   2   1      272.97      280.30     43.49 o 
   7   2   1      103.78       14.50     53.16 o 
   8   2   1       27.06      -29.00     62.83 o 
  -8   3   1       66.44       38.66    101.49 o 
  -7   3   1       49.04       62.83     57.99 o 
  -6   3   1      125.29      169.15     43.49 o 
  -5   3   1      198.19      188.48     29.00 o 
  -4   3   1     1144.16     1169.53     48.33 o 
  -3   3   1      564.23      575.10     29.00 o 
  -2   3   1     3067.68     3049.48     57.99 o 
  -1   3   1      893.54      937.56     19.33 o 
   0   3   1    13192.02    13033.98    227.14 o 
   1   3   1      863.90      903.73     19.33 o 
   2   3   1     3051.33     3160.63     57.99 o 
   3   3   1      540.74      536.44     29.00 o 
   4   3   1     1137.93     1188.86     43.49 o 
   5   3   1      202.66      188.48     29.00 o 
   6   3   1      122.26       77.32     43.49 o 
   7   3   1       47.90       43.49     57.99 o 
   8   3   1       68.47       86.99    101.49 o 
  -7   4   1       52.23      125.65     77.32 o 
  -6   4   1       99.76       62.83     38.66 o 
  -5   4   1      497.34      502.61     48.33 o 
  -4   4   1      313.26      280.30     24.16 o 
  -3   4   1     2784.38     2885.16     77.32 o 
  -2   4   1      285.97      270.64     19.33 o 
  -1   4   1      256.30      265.80     19.33 o 
   0   4   1    15849.94    16054.47    285.13 o 
   1   4   1      274.73      309.30     19.33 o 
   2   4   1      285.35      304.46     19.33 o 
   3   4   1     2748.34     2764.35     72.49 o 
   4   4   1      322.23      333.46     33.83 o 
   5   4   1      498.96      497.78     38.66 o 
   6   4   1       96.67      115.99     48.33 o 
   7   4   1       52.93       77.32     57.99 o 
  -7   5   1      154.67      120.82     82.16 o 
  -6   5   1       81.69       86.99     67.66 o 
  -5   5   1      658.30      724.92     62.83 o 
  -4   5   1      149.06      135.32     29.00 o 
  -3   5   1     1634.82     1792.96     57.99 o 
  -2   5   1      245.64      212.64     29.00 o 
  -1   5   1      603.54      613.76     29.00 o 
   0   5   1       43.18       14.50     14.50 o 
   1   5   1      606.60      613.76     29.00 o 
   2   5   1      257.57      212.64     24.16 o 
   3   5   1     1616.07     1681.80     53.16 o 
   4   5   1      147.52       91.82     29.00 o 
   5   5   1      668.60      695.92     53.16 o 
   6   5   1       84.61       72.49     57.99 o 
   7   5   1      155.20      169.15     77.32 o 
  -7   6   1      100.78      144.98    101.49 o 
  -6   6   1        4.87       14.50     77.32 o 
  -5   6   1      280.35      212.64     48.33 o 
  -4   6   1      207.97      149.82     33.83 o 
  -3   6   1      612.14      695.92     57.99 o 
  -2   6   1     1597.49     1551.32     53.16 o 
  -1   6   1      707.00      807.07     38.66 o 
   0   6   1      107.44      120.82     24.16 o 
   1   6   1      686.72      710.42     48.33 o 
   2   6   1     1599.37     1739.80     57.99 o 
   3   6   1      604.19      594.43     48.33 o 
   4   6   1      215.24      227.14     38.66 o 
   5   6   1      295.59      314.13     53.16 o 
   6   6   1        5.46       24.16     48.33 o 
   7   6   1       99.21      251.30     91.82 o 
  -6   7   1       42.80       96.66     72.49 o 
  -5   7   1       23.66       33.83     57.99 o 
  -4   7   1      246.63      270.64     43.49 o 
  -3   7   1       36.02      -14.50     43.49 o 
  -2   7   1      731.94      744.25     43.49 o 
  -1   7   1       97.39      101.49     24.16 o 
   0   7   1       75.81       53.16     29.00 o 
   1   7   1      103.67       96.66     29.00 o 
   2   7   1      722.16      739.41     43.49 o 
   3   7   1       32.69       72.49     38.66 o 
   4   7   1      243.32      260.97     43.49 o 
   5   7   1       23.70      115.99     57.99 o 
   6   7   1       43.21       96.66     91.82 o 
  -6   8   1       14.05       33.83    101.49 o 
  -5   8   1      337.74      304.46     82.16 o 
  -4   8   1       86.27      169.15     57.99 o 
  -3   8   1       59.48       -9.67     38.66 o 
  -2   8   1      442.78      401.12     43.49 o 
  -1   8   1      147.93      125.65     33.83 o 
   0   8   1     1331.60     1512.66     72.49 o 
   1   8   1      144.59      111.15     33.83 o 
   2   8   1      444.75      415.62     48.33 o 
   3   8   1       61.75       53.16     53.16 o 
   4   8   1       85.99      -19.33     53.16 o 
   5   8   1      339.61      483.28     96.66 o 
   6   8   1       14.45      130.48    106.32 o 
  -5   9   1      117.12       96.66     82.16 o 
  -4   9   1      198.28       86.99     72.49 o 
  -3   9   1      187.94      169.15     57.99 o 
  -2   9   1      238.10      328.63     62.83 o 
  -1   9   1       59.01       77.32     38.66 o 
   0   9   1        0.05       77.32     38.66 o 
   1   9   1       57.65       43.49     38.66 o 
   2   9   1      240.15      198.14     53.16 o 
   3   9   1      197.81       62.83     53.16 o 
   4   9   1      201.67      164.31    115.99 o 
   5   9   1      115.00        9.67    125.65 o 
  -4  10   1        9.30      125.65    101.49 o 
  -3  10   1      338.28      381.79    101.49 o 
  -2  10   1       84.19       62.83     86.99 o 
  -1  10   1       55.70      -14.50     48.33 o 
   0  10   1      340.27      328.63     67.66 o 
   1  10   1       52.24       48.33     77.32 o 
   2  10   1       84.14       82.16     57.99 o 
   3  10   1      343.20      347.96     91.82 o 
   4  10   1        9.03       82.16    106.32 o 
  -3  11   1       18.53      -62.83    140.15 o 
  -2  11   1        6.34      -67.66     86.99 o 
  -1  11   1       87.09      115.99     91.82 o 
   0  11   1        5.59      115.99     86.99 o 
   1  11   1       88.90      -19.33     67.66 o 
   2  11   1        5.83      -67.66     77.32 o 
   3  11   1       17.28      -67.66    106.32 o 
   0   0   2     4012.71     3832.39    111.15 o 
   1   0   2     1632.60     1483.66     24.16 o 
   2   0   2       23.14       14.50      9.67 o 
   3   0   2     1804.31     1768.79     43.49 o 
   4   0   2      594.41      642.76     38.66 o 
   5   0   2      912.96      845.73     53.16 o 
   6   0   2       67.29      -14.50     43.49 o 
   7   0   2      109.07       67.66     57.99 o 
   8   0   2       12.95      106.32     82.16 o 
  -8   1   2       33.89       72.49     96.66 o 
  -7   1   2      413.59      444.61     67.66 o 
  -6   1   2      734.48      850.57     77.32 o 
  -5   1   2      127.42      101.49     33.83 o 
  -4   1   2      410.48      449.45     29.00 o 
  -3   1   2     7580.72     7882.25    159.48 o 
  -2   1   2      241.89      222.31      9.67 o 
  -1   1   2     1714.13     1556.15     24.16 o 
   0   1   2     3851.41     3436.10     48.33 o 
   1   1   2     1768.79     1570.65     24.16 o 
   2   1   2      232.33      202.98     14.50 o 
   3   1   2     7574.70     7558.45    159.48 o 
   4   1   2      403.00      444.61     29.00 o 
   5   1   2      120.69      106.32     38.66 o 
   6   1   2      725.09      739.41     62.83 o 
   7   1   2      420.05      483.28     77.32 o 
   8   1   2       34.69       91.82     62.83 o 
  -8   2   2       72.06      173.98     86.99 o 
  -7   2   2       30.79      -29.00     72.49 o 
  -6   2   2      214.40      130.48     43.49 o 
  -5   2   2     1121.86     1092.21     48.33 o 
  -4   2   2       99.55      106.32     14.50 o 
  -3   2   2     1386.05     1406.34     38.66 o 
  -2   2   2     1294.31     1329.01     29.00 o 
  -1   2   2     6158.09     5929.81     96.66 o 
   0   2   2     8939.29     8718.32    120.82 o 
   1   2   2     6088.89     5726.83     82.16 o 
   2   2   2     1314.68     1319.35     29.00 o 
   3   2   2     1354.90     1343.51     38.66 o 
   4   2   2       92.43       86.99     24.16 o 
   5   2   2     1122.00     1140.53     53.16 o 
   6   2   2      210.81      188.48     38.66 o 
   7   2   2       28.32       19.33     57.99 o 
   8   2   2       69.20        0.00     86.99 o 
  -8   3   2      260.51      207.81     82.16 o 
  -7   3   2        4.39       67.66     67.66 o 
  -6   3   2      123.53      125.65     48.33 o 
  -5   3   2      347.81      309.30     29.00 o 
  -4   3   2      189.90      154.65     19.33 o 
  -3   3   2      378.19      362.46     24.16 o 
  -2   3   2     2056.63     2015.27     48.33 o 
  -1   3   2      907.24      889.23     24.16 o 
   0   3   2     3176.77     3223.46     62.83 o 
   1   3   2      905.41      884.40     19.33 o 
   2   3   2     2080.07     2073.26     38.66 o 
   3   3   2      393.39      347.96     24.16 o 
   4   3   2      183.61      173.98     24.16 o 
   5   3   2      352.11      270.64     33.83 o 
   6   3   2      124.37       86.99     43.49 o 
   7   3   2        4.25       19.33     62.83 o 
   8   3   2      256.02      251.30    111.15 o 
  -7   4   2       77.32       38.66     77.32 o 
  -6   4   2      533.03      546.10     57.99 o 
  -5   4   2      544.78      536.44     48.33 o 
  -4   4   2       29.12       57.99     24.16 o 
  -3   4   2      650.42      608.93     29.00 o 
  -2   4   2      462.73      454.28     24.16 o 
  -1   4   2      358.32      328.63     19.33 o 
   0   4   2     4724.68     4958.42    101.49 o 
   1   4   2      356.09      314.13     14.50 o 
   2   4   2      464.99      449.45     19.33 o 
   3   4   2      630.11      666.92     29.00 o 
   4   4   2       30.72       19.33     24.16 o 
   5   4   2      544.09      463.95     43.49 o 
   6   4   2      532.66      608.93     62.83 o 
   7   4   2       75.63       91.82     62.83 o 
  -7   5   2       24.00      -72.49     82.16 o 
  -6   5   2      352.87      352.79     72.49 o 
  -5   5   2      226.43      231.97     43.49 o 
  -4   5   2      755.21      836.07     43.49 o 
  -3   5   2      572.05      555.77     33.83 o 
  -2   5   2      831.48      913.39     53.16 o 
  -1   5   2      720.80      768.41     33.83 o 
   0   5   2      153.67      178.81     19.33 o 
   1   5   2      727.57      744.25     29.00 o 
   2   5   2      843.33      850.57     33.83 o 
   3   5   2      570.96      541.27     38.66 o 
   4   5   2      744.94      710.42     48.33 o 
   5   5   2      236.04      241.64     38.66 o 
   6   5   2      361.04      425.28     62.83 o 
   7   5   2       23.70        9.67     67.66 o 
  -7   6   2       15.80        0.00     86.99 o 
  -6   6   2      288.74      299.63     86.99 o 
  -5   6   2      147.55       96.66     43.49 o 
  -4   6   2       87.29       82.16     33.83 o 
  -3   6   2      123.10      106.32     33.83 o 
  -2   6   2     1147.51     1155.03     53.16 o 
  -1   6   2      203.98      227.14     29.00 o 
   0   6   2     1508.46     1580.32     48.33 o 
   1   6   2      208.16      178.81     38.66 o 
   2   6   2     1132.28     1121.20     43.49 o 
   3   6   2      123.30      144.98     29.00 o 
   4   6   2       83.42       43.49     38.66 o 
   5   6   2      151.74      120.82     48.33 o 
   6   6   2      285.65      241.64     57.99 o 
   7   6   2       16.45       86.99    101.49 o 
  -6   7   2        5.19       72.49     77.32 o 
  -5   7   2      124.27      173.98     67.66 o 
  -4   7   2      518.83      671.76     72.49 o 
  -3   7   2      188.20      140.15     43.49 o 
  -2   7   2      188.86      135.32     38.66 o 
  -1   7   2      998.18     1048.71     48.33 o 
   0   7   2      709.23      671.76     38.66 o 
   1   7   2     1016.30      956.89     57.99 o 
   2   7   2      190.32      178.81     33.83 o 
   3   7   2      192.95      173.98     33.83 o 
   4   7   2      512.54      512.27     48.33 o 
   5   7   2      127.99      140.15     57.99 o 
   6   7   2        4.54       67.66     91.82 o 
  -6   8   2       38.96        4.83    106.32 o 
  -5   8   2      193.55      106.32     86.99 o 
  -4   8   2      328.21      420.45     96.66 o 
  -3   8   2      131.38       77.32     53.16 o 
  -2   8   2      393.06      420.45     53.16 o 
  -1   8   2       55.19       24.16     29.00 o 
   0   8   2      718.36      724.92     53.16 o 
   1   8   2       53.28       48.33     33.83 o 
   2   8   2      389.07      362.46     57.99 o 
   3   8   2      132.75      164.31     43.49 o 
   4   8   2      327.33      323.80     62.83 o 
   5   8   2      197.81      236.81     67.66 o 
   6   8   2       37.09       77.32    106.32 o 
  -5   9   2       45.47       96.66     86.99 o 
  -4   9   2      100.06      202.98     82.16 o 
  -3   9   2      483.66      512.27     67.66 o 
  -2   9   2      150.18      130.48     53.16 o 
  -1   9   2       19.74       53.16     43.49 o 
   0   9   2     1355.90     1541.65     67.66 o 
   1   9   2       21.29       48.33     48.33 o 
   2   9   2      148.56      125.65     57.99 o 
   3   9   2      477.14      217.47     77.32 o 
   4   9   2       96.34      154.65    111.15 o 
   5   9   2       44.11      -96.66    120.82 o 
  -4  10   2      100.32       86.99    101.49 o 
  -3  10   2       25.50      -86.99     86.99 o 
  -2  10   2      842.82      947.22    101.49 o 
  -1  10   2       63.91       77.32     57.99 o 
   0  10   2      655.48      758.75     82.16 o 
   1  10   2       66.93       33.83     48.33 o 
   2  10   2      844.01      797.41     86.99 o 
   3  10   2       24.94      -67.66     67.66 o 
   4  10   2      101.73      106.32    106.32 o 
  -3  11   2       19.42       33.83    135.32 o 
  -2  11   2       64.95      149.82     96.66 o 
  -1  11   2       47.32      -14.50     96.66 o 
   0  11   2       50.12       91.82     67.66 o 
   1  11   2       49.74       62.83     67.66 o 
   2  11   2       67.06      140.15     91.82 o 
   3  11   2       20.22       33.83     77.32 o 
   1   0   3     7746.61     7055.85    106.32 o 
   2   0   3     1261.39     1164.70     24.16 o 
   3   0   3    10421.78    10704.59    188.48 o 
   4   0   3      362.23      372.12     24.16 o 
   5   0   3      828.36      826.40     67.66 o 
   6   0   3      179.23      130.48     53.16 o 
   7   0   3      190.08      173.98     62.83 o 
   8   0   3       58.19        4.83     62.83 o 
  -8   1   3       14.85       91.82     86.99 o 
  -7   1   3       58.89      -67.66     67.66 o 
  -6   1   3      528.07      449.45     62.83 o 
  -5   1   3      412.88      352.79     38.66 o 
  -4   1   3      144.24      159.48     19.33 o 
  -3   1   3     1499.19     1618.98     43.49 o 
  -2   1   3     1381.48     1227.52     29.00 o 
  -1   1   3      251.74      265.80      9.67 o 
   0   1   3     1254.35     1251.69     19.33 o 
   1   1   3      249.55      270.64      9.67 o 
   2   1   3     1386.28     1246.85     24.16 o 
   3   1   3     1517.66     1647.97     43.49 o 
   4   1   3      145.72      106.32     29.00 o 
   5   1   3      424.21      372.12     43.49 o 
   6   1   3      531.73      507.44     53.16 o 
   7   1   3       55.26       53.16     48.33 o 
   8   1   3       14.74      -53.16     77.32 o 
  -8   2   3       49.72      106.32     96.66 o 
  -7   2   3      247.63      231.97     72.49 o 
  -6   2   3       28.22       -4.83     38.66 o 
  -5   2   3      515.06      521.94     33.83 o 
  -4   2   3      121.88      120.82     14.50 o 
  -3   2   3     1779.03     1884.78     38.66 o 
  -2   2   3     4371.49     4426.82     86.99 o 
  -1   2   3     1781.21     1667.31     33.83 o 
   0   2   3     3082.54     2957.66     48.33 o 
   1   2   3     1804.35     1667.31     29.00 o 
   2   2   3     4371.04     4407.49     72.49 o 
   3   2   3     1753.93     1802.62     43.49 o 
   4   2   3      129.13      106.32     24.16 o 
   5   2   3      526.26      502.61     38.66 o 
   6   2   3       27.60        0.00     33.83 o 
   7   2   3      248.21      260.97     72.49 o 
   8   2   3       51.88       33.83     77.32 o 
  -8   3   3       35.48      -43.49    120.82 o 
  -7   3   3       40.93       62.83     72.49 o 
  -6   3   3      352.83      376.96     53.16 o 
  -5   3   3     1746.29     1884.78     86.99 o 
  -4   3   3      155.06      144.98     14.50 o 
  -3   3   3      732.86      676.59     29.00 o 
  -2   3   3     4071.79     4078.86     86.99 o 
  -1   3   3     2786.33     2778.84     53.16 o 
   0   3   3      254.90      227.14      9.67 o 
   1   3   3     2826.32     2904.50     48.33 o 
   2   3   3     4059.02     4035.36     62.83 o 
   3   3   3      751.26      657.26     29.00 o 
   4   3   3      155.81      144.98     29.00 o 
   5   3   3     1753.47     1889.61     67.66 o 
   6   3   3      358.31      285.13     43.49 o 
   7   3   3       42.89        9.67     43.49 o 
   8   3   3       36.85       33.83     82.16 o 
  -7   4   3       57.62       53.16     62.83 o 
  -6   4   3       50.13       72.49     57.99 o 
  -5   4   3       43.55       67.66     33.83 o 
  -4   4   3     1212.46     1217.86     48.33 o 
  -3   4   3      378.24      367.29     29.00 o 
  -2   4   3       41.28       29.00     19.33 o 
  -1   4   3     1926.15     2000.77     53.16 o 
   0   4   3     5118.98     5330.55    106.32 o 
   1   4   3     1934.07     2010.43     43.49 o 
   2   4   3       42.14       29.00     14.50 o 
   3   4   3      389.93      362.46     24.16 o 
   4   4   3     1195.53     1237.19     48.33 o 
   5   4   3       43.20        4.83     29.00 o 
   6   4   3       47.83        9.67     38.66 o 
   7   4   3       60.77       96.66     67.66 o 
  -7   5   3        6.79      -67.66     67.66 o 
  -6   5   3      296.57      362.46     82.16 o 
  -5   5   3      508.13      449.45     48.33 o 
  -4   5   3       43.30       48.33     24.16 o 
  -3   5   3     1040.05     1097.04     53.16 o 
  -2   5   3      187.81      144.98     24.16 o 
  -1   5   3     1859.51     1981.44     48.33 o 
   0   5   3     1546.02     1556.15     43.49 o 
   1   5   3     1868.97     1923.44     53.16 o 
   2   5   3      174.28      149.82     19.33 o 
   3   5   3     1049.30     1087.37     43.49 o 
   4   5   3       41.66       82.16     33.83 o 
   5   5   3      507.03      497.78     53.16 o 
   6   5   3      294.66      198.14     57.99 o 
   7   5   3        7.47       72.49     67.66 o 
  -7   6   3       25.40      159.48    101.49 o 
  -6   6   3       28.75        9.67     62.83 o 
  -5   6   3      118.46       53.16     62.83 o 
  -4   6   3      833.45      782.91     53.16 o 
  -3   6   3      451.59      401.12     38.66 o 
  -2   6   3      234.93      198.14     33.83 o 
  -1   6   3      826.67      792.57     33.83 o 
   0   6   3     1390.26     1454.66     43.49 o 
   1   6   3      825.00      826.40     43.49 o 
   2   6   3      236.34      265.80     29.00 o 
   3   6   3      458.33      507.44     33.83 o 
   4   6   3      818.65      734.58     53.16 o 
   5   6   3      118.71       -4.83     43.49 o 
   6   6   3       28.61       29.00     62.83 o 
   7   6   3       24.66      -33.83     77.32 o 
  -6   7   3       91.53      130.48     91.82 o 
  -5   7   3       87.80       -9.67     53.16 o 
  -4   7   3       32.61        0.00     57.99 o 
  -3   7   3      635.90      681.42     57.99 o 
  -2   7   3     1670.78     1797.79     72.49 o 
  -1   7   3       85.08       91.82     29.00 o 
   0   7   3      195.52      188.48     29.00 o 
   1   7   3       85.53       72.49     29.00 o 
   2   7   3     1681.42     1797.79     67.66 o 
   3   7   3      636.16      700.75     48.33 o 
   4   7   3       33.69       72.49     43.49 o 
   5   7   3       87.35       24.16     53.16 o 
   6   7   3       92.68      154.65     72.49 o 
  -6   8   3        1.13       24.16     86.99 o 
  -5   8   3      123.32       96.66    111.15 o 
  -4   8   3       70.66       72.49     67.66 o 
  -3   8   3      518.91      541.27     62.83 o 
  -2   8   3      163.87      144.98     48.33 o 
  -1   8   3      898.10      952.06     53.16 o 
   0   8   3      983.74     1179.20     53.16 o 
   1   8   3      898.97      845.73     57.99 o 
   2   8   3      164.95      106.32     53.16 o 
   3   8   3      518.39      405.95     48.33 o 
   4   8   3       79.75       67.66     48.33 o 
   5   8   3      124.49      154.65     72.49 o 
   6   8   3        1.44     -120.82    120.82 o 
  -5   9   3       68.80      -14.50     67.66 o 
  -4   9   3       34.70       77.32    115.99 o 
  -3   9   3      207.90      198.14     62.83 o 
  -2   9   3      307.75      386.62     57.99 o 
  -1   9   3      190.53      159.48     53.16 o 
   0   9   3       89.75       48.33     43.49 o 
   1   9   3      188.04      241.64     57.99 o 
   2   9   3      314.89      289.97     62.83 o 
   3   9   3      208.97      260.97     67.66 o 
   4   9   3       34.01       67.66     82.16 o 
   5   9   3       68.61      115.99    106.32 o 
  -4  10   3      233.63      323.80    130.48 o 
  -3  10   3       57.25      -14.50     62.83 o 
  -2  10   3       78.08       33.83     62.83 o 
  -1  10   3       53.90       14.50     62.83 o 
   0  10   3      834.59      976.22     82.16 o 
   1  10   3       55.77       86.99     53.16 o 
   2  10   3       77.84       67.66     57.99 o 
   3  10   3       60.35        4.83     57.99 o 
   4  10   3      235.40      169.15    106.32 o 
  -3  11   3       18.17     -125.65    125.65 o 
  -2  11   3        4.79      -14.50     91.82 o 
  -1  11   3       83.35       48.33     91.82 o 
   0  11   3        0.02       62.83     77.32 o 
   1  11   3       84.47        0.00     67.66 o 
   2  11   3        5.48      -62.83     96.66 o 
   3  11   3       18.68      -82.16     82.16 o 
   0   0   4     1915.86     1667.31     38.66 o 
   1   0   4      919.75      942.39     19.33 o 
   2   0   4        1.73        9.67      9.67 o 
   3   0   4     3290.43     3440.93     77.32 o 
   4   0   4      420.16      352.79     24.16 o 
   5   0   4      686.16      749.08     62.83 o 
   6   0   4        0.29       -4.83     43.49 o 
   7   0   4      146.18       53.16     57.99 o 
   8   0   4       45.28       48.33     86.99 o 
  -8   1   4       99.94       29.00     96.66 o 
  -7   1   4       96.65       62.83     72.49 o 
  -6   1   4       61.46       86.99     43.49 o 
  -5   1   4      176.27      144.98     29.00 o 
  -4   1   4       70.40       48.33     14.50 o 
  -3   1   4      285.59      285.13     14.50 o 
  -2   1   4     4736.71     4673.29     96.66 o 
  -1   1   4     2200.51     2087.76     38.66 o 
   0   1   4     4077.83     4011.20     53.16 o 
   1   1   4     2197.76     2102.26     33.83 o 
   2   1   4     4768.27     4624.96     82.16 o 
   3   1   4      265.89      275.47     19.33 o 
   4   1   4       73.59       57.99     24.16 o 
   5   1   4      174.11      178.81     43.49 o 
   6   1   4       62.18       -4.83     48.33 o 
   7   1   4       97.22       33.83     57.99 o 
   8   1   4       97.27       33.83     72.49 o 
  -8   2   4      150.31      130.48    130.48 o 
  -7   2   4       70.72       -4.83     91.82 o 
  -6   2   4      158.28      169.15     43.49 o 
  -5   2   4       79.67      115.99     33.83 o 
  -4   2   4      170.72      111.15     29.00 o 
  -3   2   4      211.00      198.14     24.16 o 
  -2   2   4      192.85      212.64      9.67 o 
  -1   2   4     1278.10     1348.34     29.00 o 
   0   2   4      403.30      410.79     14.50 o 
   1   2   4     1320.32     1372.51     24.16 o 
   2   2   4      202.66      217.47      9.67 o 
   3   2   4      203.10      198.14     19.33 o 
   4   2   4      162.73      183.65     19.33 o 
   5   2   4       75.18       53.16     29.00 o 
   6   2   4      165.07      144.98     43.49 o 
   7   2   4       73.84       29.00     57.99 o 
   8   2   4      148.28      280.30     86.99 o 
  -8   3   4       28.12       77.32    106.32 o 
  -7   3   4       56.39      -33.83     72.49 o 
  -6   3   4       43.70       24.16     48.33 o 
  -5   3   4       63.41       62.83     33.83 o 
  -4   3   4      248.60      260.97     33.83 o 
  -3   3   4      575.77      608.93     24.16 o 
  -2   3   4      122.87      135.32     19.33 o 
  -1   3   4     1451.41     1425.67     38.66 o 
   0   3   4     3845.84     3764.73     62.83 o 
   1   3   4     1414.95     1411.17     29.00 o 
   2   3   4      130.83      125.65      9.67 o 
   3   3   4      568.57      555.77     24.16 o 
   4   3   4      262.26      251.30     29.00 o 
   5   3   4       58.75       19.33     33.83 o 
   6   3   4       46.60       14.50     43.49 o 
   7   3   4       61.30       14.50     72.49 o 
   8   3   4       27.44       72.49     82.16 o 
  -7   4   4       53.26        9.67     77.32 o 
  -6   4   4      129.08      154.65     62.83 o 
  -5   4   4       31.01       96.66     33.83 o 
  -4   4   4       47.23       57.99     19.33 o 
  -3   4   4      236.84      227.14     19.33 o 
  -2   4   4     2504.06     2416.39     77.32 o 
  -1   4   4      957.78      952.06     29.00 o 
   0   4   4     1784.52     1749.46     38.66 o 
   1   4   4      964.17      981.05     24.16 o 
   2   4   4     2499.57     2498.54     48.33 o 
   3   4   4      240.33      246.47     19.33 o 
   4   4   4       47.94       24.16     24.16 o 
   5   4   4       28.12       -4.83     33.83 o 
   6   4   4      131.54      169.15     57.99 o 
   7   4   4       50.13       48.33     67.66 o 
  -7   5   4       11.21       24.16     86.99 o 
  -6   5   4      337.50      285.13     72.49 o 
  -5   5   4      263.93      294.80     67.66 o 
  -4   5   4      164.55       91.82     24.16 o 
  -3   5   4      823.04      797.41     43.49 o 
  -2   5   4     1090.20     1174.36     53.16 o 
  -1   5   4      373.87      396.29     29.00 o 
   0   5   4     1584.71     1623.81     43.49 o 
   1   5   4      359.49      449.45     24.16 o 
   2   5   4     1078.12     1126.04     38.66 o 
   3   5   4      829.10      860.23     33.83 o 
   4   5   4      177.21      183.65     33.83 o 
   5   5   4      253.84      178.81     38.66 o 
   6   5   4      329.76      376.96     57.99 o 
   7   5   4       11.62       14.50     67.66 o 
  -7   6   4      133.20      -48.33     86.99 o 
  -6   6   4        2.16      -38.66     77.32 o 
  -5   6   4      313.21      318.96     67.66 o 
  -4   6   4      484.93      502.61     62.83 o 
  -3   6   4      109.42       82.16     33.83 o 
  -2   6   4      374.39      405.95     43.49 o 
  -1   6   4      395.39      323.80     33.83 o 
   0   6   4      127.66      115.99     19.33 o 
   1   6   4      396.47      347.96     43.49 o 
   2   6   4      385.29      430.12     29.00 o 
   3   6   4      113.88      135.32     29.00 o 
   4   6   4      492.07      550.94     48.33 o 
   5   6   4      316.53      202.98     43.49 o 
   6   6   4        2.20      -14.50     62.83 o 
   7   6   4      134.75      125.65     77.32 o 
  -6   7   4       15.23      -29.00     86.99 o 
  -5   7   4        1.39       -4.83     48.33 o 
  -4   7   4      620.58      744.25    106.32 o 
  -3   7   4        2.10       29.00     33.83 o 
  -2   7   4      473.88      473.61     48.33 o 
  -1   7   4      909.83     1034.21     77.32 o 
   0   7   4      221.48      241.64     29.00 o 
   1   7   4      920.50      990.72     48.33 o 
   2   7   4      472.35      478.44     38.66 o 
   3   7   4        1.58        4.83     29.00 o 
   4   7   4      611.86      594.43     53.16 o 
   5   7   4        0.87       14.50     53.16 o 
   6   7   4       14.48      -53.16     67.66 o 
  -6   8   4      118.69      188.48    101.49 o 
  -5   8   4        5.07      -29.00     72.49 o 
  -4   8   4       28.48        0.00     67.66 o 
  -3   8   4       91.59       77.32     38.66 o 
  -2   8   4       86.69      101.49     43.49 o 
  -1   8   4       52.28        9.67     38.66 o 
   0   8   4     1300.22     1382.17     62.83 o 
   1   8   4       49.09       43.49     29.00 o 
   2   8   4       85.45       29.00     38.66 o 
   3   8   4       86.86      154.65     43.49 o 
   4   8   4       28.85       29.00     38.66 o 
   5   8   4        4.85       -9.67     67.66 o 
   6   8   4      122.55       29.00    135.32 o 
  -5   9   4      242.42      173.98    101.49 o 
  -4   9   4      286.25      120.82     77.32 o 
  -3   9   4       87.95      149.82     72.49 o 
  -2   9   4       10.89      101.49     48.33 o 
  -1   9   4      127.76      178.81     48.33 o 
   0   9   4      184.70      115.99     57.99 o 
   1   9   4      129.26      178.81     48.33 o 
   2   9   4       10.79       33.83     53.16 o 
   3   9   4       89.89       57.99     57.99 o 
   4   9   4      284.42      241.64     96.66 o 
   5   9   4      239.40      164.31    101.49 o 
  -4  10   4      103.58      173.98     86.99 o 
  -3  10   4       87.91       43.49     86.99 o 
  -2  10   4      259.28      357.63     72.49 o 
  -1  10   4      279.70      454.28     62.83 o 
   0  10   4      283.00      381.79     67.66 o 
   1  10   4      272.39      256.14     62.83 o 
   2  10   4      251.55      270.64     62.83 o 
   3  10   4       91.54      149.82     77.32 o 
   4  10   4      102.54      207.81    115.99 o 
  -2  11   4        9.28       57.99     86.99 o 
  -1  11   4       29.77       -4.83     86.99 o 
   0  11   4       10.28        9.67     72.49 o 
   1  11   4       27.56       67.66     82.16 o 
   2  11   4        9.77      -82.16     96.66 o 
   1   0   5       92.32       62.83      9.67 o 
   2   0   5     2204.63     2179.58     43.49 o 
   3   0   5       94.85       67.66     14.50 o 
   4   0   5       35.20       38.66     19.33 o 
   5   0   5       41.00       67.66     29.00 o 
   6   0   5      374.85      333.46     57.99 o 
   7   0   5        1.10       -4.83     57.99 o 
   8   0   5        4.21      -67.66     86.99 o 
  -8   1   5       91.84      135.32     82.16 o 
  -7   1   5      100.01      323.80    106.32 o 
  -6   1   5       88.05       38.66     33.83 o 
  -5   1   5      618.72      608.93     43.49 o 
  -4   1   5      382.07      386.62     19.33 o 
  -3   1   5     1338.88     1440.17     53.16 o 
  -2   1   5     1025.42     1048.71     29.00 o 
  -1   1   5     3688.16     3556.92     53.16 o 
   0   1   5    37587.70    34878.11    459.11 o 
   1   1   5     3688.20     3595.58     62.83 o 
   2   1   5     1028.51     1111.54     24.16 o 
   3   1   5     1336.12     1319.35     43.49 o 
   4   1   5      404.21      434.95     38.66 o 
   5   1   5      633.28      671.76     62.83 o 
   6   1   5       90.25       48.33     48.33 o 
   7   1   5       96.76      111.15     57.99 o 
   8   1   5       95.52      -19.33     82.16 o 
  -8   2   5      156.46      173.98    125.65 o 
  -7   2   5       32.59        9.67     77.32 o 
  -6   2   5       87.91      101.49     38.66 o 
  -5   2   5      550.53      618.59     48.33 o 
  -4   2   5      172.60      149.82     24.16 o 
  -3   2   5      138.82      115.99     19.33 o 
  -2   2   5      153.52      149.82     14.50 o 
  -1   2   5        8.68        4.83      9.67 o 
   0   2   5      736.83      753.91     14.50 o 
   1   2   5        7.55        4.83      4.83 o 
   2   2   5      169.11      159.48      9.67 o 
   3   2   5      140.74      115.99     19.33 o 
   4   2   5      167.92      159.48     29.00 o 
   5   2   5      553.80      599.26     48.33 o 
   6   2   5       82.80       86.99     43.49 o 
   7   2   5       34.78      115.99     53.16 o 
   8   2   5      157.36      125.65     82.16 o 
  -8   3   5       40.24      149.82    135.32 o 
  -7   3   5      286.47      309.30    101.49 o 
  -6   3   5       25.15       14.50     67.66 o 
  -5   3   5       66.26       33.83     33.83 o 
  -4   3   5     1501.60     1696.30     67.66 o 
  -3   3   5      125.21       86.99     19.33 o 
  -2   3   5     2267.70     2314.90     62.83 o 
  -1   3   5     2045.79     2092.59     57.99 o 
   0   3   5        7.05       -9.67      9.67 o 
   1   3   5     2021.15     2068.43     33.83 o 
   2   3   5     2285.07     2343.89     43.49 o 
   3   3   5      124.31      111.15     14.50 o 
   4   3   5     1517.70     1643.14     53.16 o 
   5   3   5       62.78       38.66     29.00 o 
   6   3   5       23.50      -38.66     38.66 o 
   7   3   5      279.26      275.47     72.49 o 
   8   3   5       39.04      106.32     86.99 o 
  -7   4   5       81.15      111.15     77.32 o 
  -6   4   5      465.79      502.61     72.49 o 
  -5   4   5      413.54      401.12     43.49 o 
  -4   4   5       68.42      111.15     29.00 o 
  -3   4   5      779.63      811.91     38.66 o 
  -2   4   5      824.55      773.24     38.66 o 
  -1   4   5      506.50      575.10     33.83 o 
   0   4   5       16.74       43.49     19.33 o 
   1   4   5      524.76      594.43     19.33 o 
   2   4   5      838.74      807.07     24.16 o 
   3   4   5      782.88      768.41     29.00 o 
   4   4   5       67.70       43.49     24.16 o 
   5   4   5      411.68      391.45     38.66 o 
   6   4   5      470.23      546.10     53.16 o 
   7   4   5       82.48       38.66     67.66 o 
  -7   5   5      341.83      241.64     96.66 o 
  -6   5   5       84.35      130.48     67.66 o 
  -5   5   5      479.82      468.78     77.32 o 
  -4   5   5      851.21      884.40     53.16 o 
  -3   5   5      147.47       91.82     24.16 o 
  -2   5   5      218.44      231.97     33.83 o 
  -1   5   5     1003.18     1053.54     43.49 o 
   0   5   5       31.09       24.16      9.67 o 
   1   5   5      977.72      985.89     29.00 o 
   2   5   5      222.15      236.81     24.16 o 
   3   5   5      154.01      144.98     24.16 o 
   4   5   5      848.07      865.07     48.33 o 
   5   5   5      472.52      526.77     48.33 o 
   6   5   5       81.20       57.99     53.16 o 
   7   5   5      346.02      386.62     77.32 o 
  -7   6   5        2.84       24.16    101.49 o 
  -6   6   5       10.59       62.83     72.49 o 
  -5   6   5      274.78      454.28     77.32 o 
  -4   6   5      575.14      473.61     72.49 o 
  -3   6   5      107.36       82.16     33.83 o 
  -2   6   5      995.35      961.72     53.16 o 
  -1   6   5      183.58      188.48     24.16 o 
   0   6   5       13.34        4.83     14.50 o 
   1   6   5      190.98      149.82     24.16 o 
   2   6   5      983.76      981.05     43.49 o 
   3   6   5      111.36      120.82     29.00 o 
   4   6   5      563.15      560.60     48.33 o 
   5   6   5      266.51      343.13     57.99 o 
   6   6   5       11.80       24.16     48.33 o 
   7   6   5        3.11      -77.32     77.32 o 
  -6   7   5      115.30      101.49     82.16 o 
  -5   7   5       43.95       38.66     57.99 o 
  -4   7   5       73.88        9.67     53.16 o 
  -3   7   5       90.38       -4.83     38.66 o 
  -2   7   5      240.43      188.48     38.66 o 
  -1   7   5      204.86      188.48     38.66 o 
   0   7   5       27.32       24.16     24.16 o 
   1   7   5      193.44      193.31     29.00 o 
   2   7   5      233.88      275.47     43.49 o 
   3   7   5       85.40       67.66     33.83 o 
   4   7   5       73.19       72.49     43.49 o 
   5   7   5       42.90       43.49     48.33 o 
   6   7   5      112.47       33.83     72.49 o 
  -6   8   5       83.27      130.48     91.82 o 
  -5   8   5       88.75      164.31     96.66 o 
  -4   8   5       14.24       57.99     57.99 o 
  -3   8   5      543.20      444.61     62.83 o 
  -2   8   5      462.74      391.45     62.83 o 
  -1   8   5     1190.88     1198.53     72.49 o 
   0   8   5      157.29      144.98     43.49 o 
   1   8   5     1191.54     1256.52     77.32 o 
   2   8   5      462.16      531.60     53.16 o 
   3   8   5      530.77      594.43     72.49 o 
   4   8   5       16.22       19.33     53.16 o 
   5   8   5       90.26       62.83     86.99 o 
   6   8   5       82.96      -72.49     96.66 o 
  -5   9   5       61.85      -43.49    101.49 o 
  -4   9   5       35.08        9.67     77.32 o 
  -3   9   5      286.50      294.80     72.49 o 
  -2   9   5      152.05       72.49     43.49 o 
  -1   9   5       17.51       67.66     57.99 o 
   0   9   5      344.46      314.13     72.49 o 
   1   9   5       20.35       -9.67     53.16 o 
   2   9   5      149.96      207.81     53.16 o 
   3   9   5      281.61      212.64     62.83 o 
   4   9   5       34.92      -62.83     77.32 o 
   5   9   5       58.79      -67.66    115.99 o 
  -4  10   5       95.68      144.98    101.49 o 
  -3  10   5      131.32      188.48     77.32 o 
  -2  10   5      189.17      212.64     67.66 o 
  -1  10   5       37.79       29.00     57.99 o 
   0  10   5        1.76       62.83     48.33 o 
   1  10   5       38.18      101.49     67.66 o 
   2  10   5      187.60      154.65     72.49 o 
   3  10   5      126.70      140.15     62.83 o 
   4  10   5       92.20       43.49     86.99 o 
  -2  11   5       59.23       29.00     96.66 o 
  -1  11   5       96.23       77.32    101.49 o 
   0  11   5       12.54      -29.00     91.82 o 
   1  11   5      100.37        0.00     72.49 o 
   2  11   5       60.29       67.66     67.66 o 
   0   0   6    17762.00    16586.07    338.29 o 
   1   0   6    10187.25     9955.51    164.31 o 
   2   0   6       12.94       -4.83      9.67 o 
   3   0   6       63.27       53.16      9.67 o 
   4   0   6     2749.01     2856.17     72.49 o 
   5   0   6      436.58      473.61     38.66 o 
   6   0   6      176.24      159.48     57.99 o 
   7   0   6       79.74       14.50     53.16 o 
   8   0   6      366.89      280.30    115.99 o 
  -8   1   6       38.02        4.83    125.65 o 
  -7   1   6      194.96      130.48    101.49 o 
  -6   1   6       29.98        4.83     33.83 o 
  -5   1   6        0.81      -14.50     29.00 o 
  -4   1   6      265.52      270.64     29.00 o 
  -3   1   6     1135.66     1145.37     43.49 o 
  -2   1   6      795.88      850.57     29.00 o 
  -1   1   6     3268.55     3170.30     53.16 o 
   0   1   6     4030.00     3774.39     53.16 o 
   1   1   6     3260.26     3165.47     48.33 o 
   2   1   6      817.94      908.56     24.16 o 
   3   1   6     1136.34     1237.19     43.49 o 
   4   1   6      267.56      270.64     33.83 o 
   5   1   6        1.06      -43.49     43.49 o 
   6   1   6       29.93       57.99     57.99 o 
   7   1   6      195.89      159.48     57.99 o 
   8   1   6       37.35      125.65     82.16 o 
  -8   2   6      172.42       96.66     91.82 o 
  -7   2   6      142.37      120.82     91.82 o 
  -6   2   6      508.02      507.44     53.16 o 
  -5   2   6      700.86      681.42     43.49 o 
  -4   2   6     1840.15     2000.77     67.66 o 
  -3   2   6      979.56     1039.05     38.66 o 
  -2   2   6       88.69       86.99     24.16 o 
  -1   2   6      154.32      140.15     14.50 o 
   0   2   6     6485.96     5837.99     82.16 o 
   1   2   6      148.45      125.65      9.67 o 
   2   2   6       90.34       82.16      9.67 o 
   3   2   6      964.99      981.05     29.00 o 
   4   2   6     1817.68     2097.42     77.32 o 
   5   2   6      695.67      700.75     48.33 o 
   6   2   6      501.08      483.28     53.16 o 
   7   2   6      141.61      202.98     72.49 o 
   8   2   6      167.48      169.15     72.49 o 
  -8   3   6       15.24        0.00     91.82 o 
  -7   3   6       63.29      -67.66     82.16 o 
  -6   3   6     1650.22     1904.11    115.99 o 
  -5   3   6      409.13      444.61     48.33 o 
  -4   3   6      676.27      720.08     43.49 o 
  -3   3   6       51.22       43.49     14.50 o 
  -2   3   6     3477.23     3450.60     86.99 o 
  -1   3   6     1163.32     1242.02     43.49 o 
   0   3   6      345.09      391.45     19.33 o 
   1   3   6     1153.95     1155.03     24.16 o 
   2   3   6     3469.87     3474.76     57.99 o 
   3   3   6       47.59       14.50     14.50 o 
   4   3   6      678.99      734.58     38.66 o 
   5   3   6      404.93      420.45     43.49 o 
   6   3   6     1632.54     1788.13     77.32 o 
   7   3   6       63.84       38.66     62.83 o 
   8   3   6       14.82      -14.50     86.99 o 
  -7   4   6       25.23      -43.49     82.16 o 
  -6   4   6       44.52      -14.50     53.16 o 
  -5   4   6      883.07     1024.55     82.16 o 
  -4   4   6      206.06      222.31     33.83 o 
  -3   4   6      483.01      454.28     29.00 o 
  -2   4   6      270.45      304.46     29.00 o 
  -1   4   6      262.57      236.81     24.16 o 
   0   4   6       90.79       82.16     24.16 o 
   1   4   6      250.61      227.14     14.50 o 
   2   4   6      270.32      246.47     14.50 o 
   3   4   6      471.45      425.28     19.33 o 
   4   4   6      219.44      207.81     29.00 o 
   5   4   6      894.05     1014.88     53.16 o 
   6   4   6       43.63       72.49     38.66 o 
   7   4   6       27.19       62.83     57.99 o 
  -7   5   6       86.10      164.31     96.66 o 
  -6   5   6      233.82      294.80     72.49 o 
  -5   5   6      912.05     1077.71     86.99 o 
  -4   5   6      532.23      633.09     62.83 o 
  -3   5   6      138.22      140.15     29.00 o 
  -2   5   6      907.45      961.72     48.33 o 
  -1   5   6       97.73       82.16     29.00 o 
   0   5   6      993.77      937.56     43.49 o 
   1   5   6       98.12       77.32     14.50 o 
   2   5   6      921.89      966.55     38.66 o 
   3   5   6      142.93      125.65     24.16 o 
   4   5   6      531.02      546.10     43.49 o 
   5   5   6      915.35      884.40     53.16 o 
   6   5   6      227.96      144.98     57.99 o 
   7   5   6       86.35       57.99     77.32 o 
  -7   6   6       53.94      -43.49    106.32 o 
  -6   6   6       76.19      193.31     77.32 o 
  -5   6   6     1017.52     1097.04     91.82 o 
  -4   6   6      430.89      401.12     57.99 o 
  -3   6   6     1090.16     1261.35     62.83 o 
  -2   6   6      196.42      236.81     29.00 o 
  -1   6   6      225.30      222.31     33.83 o 
   0   6   6     1318.60     1464.33     48.33 o 
   1   6   6      233.51      202.98     19.33 o 
   2   6   6      196.64      188.48     24.16 o 
   3   6   6     1091.62     1135.70     48.33 o 
   4   6   6      425.99      444.61     43.49 o 
   5   6   6     1032.72     1053.54     67.66 o 
   6   6   6       76.33        4.83     57.99 o 
   7   6   6       51.41       77.32     67.66 o 
  -6   7   6       13.36       -4.83     77.32 o 
  -5   7   6      422.22      405.95     82.16 o 
  -4   7   6      229.93      212.64     57.99 o 
  -3   7   6       88.24      125.65     48.33 o 
  -2   7   6       31.00       24.16     33.83 o 
  -1   7   6       84.75       62.83     33.83 o 
   0   7   6      139.00      111.15     38.66 o 
   1   7   6       86.78       57.99     24.16 o 
   2   7   6       29.97       48.33     33.83 o 
   3   7   6       93.16       38.66     38.66 o 
   4   7   6      231.45      193.31     48.33 o 
   5   7   6      432.16      338.29     53.16 o 
   6   7   6       14.04       14.50     82.16 o 
  -6   8   6       28.50      111.15    106.32 o 
  -5   8   6       49.52       96.66     82.16 o 
  -4   8   6      197.50      140.15     62.83 o 
  -3   8   6       99.81       24.16     53.16 o 
  -2   8   6      375.09      212.64     53.16 o 
  -1   8   6       21.48      -29.00     43.49 o 
   0   8   6      817.86      720.08     53.16 o 
   1   8   6       23.95        4.83     48.33 o 
   2   8   6      376.74      396.29     53.16 o 
   3   8   6      105.60       72.49     43.49 o 
   4   8   6      198.06      144.98     62.83 o 
   5   8   6       49.33       -4.83     62.83 o 
   6   8   6       27.55        9.67     77.32 o 
  -5   9   6       18.93       19.33    111.15 o 
  -4   9   6       62.06       38.66     86.99 o 
  -3   9   6       92.41       96.66     62.83 o 
  -2   9   6      196.35      178.81     62.83 o 
  -1   9   6      147.56      154.65     57.99 o 
   0   9   6       52.64      -29.00     43.49 o 
   1   9   6      151.89      154.65     53.16 o 
   2   9   6      199.19      280.30     53.16 o 
   3   9   6       96.41      125.65     57.99 o 
   4   9   6       62.87      144.98     77.32 o 
   5   9   6       18.18       24.16    135.32 o 
  -4  10   6       53.10        0.00     82.16 o 
  -3  10   6       69.97      135.32     82.16 o 
  -2  10   6      180.17      231.97     72.49 o 
  -1  10   6      367.55      410.79     67.66 o 
   0  10   6       22.74       19.33     53.16 o 
   1  10   6      365.51      512.27     72.49 o 
   2  10   6      181.17      275.47     77.32 o 
   3  10   6       72.94       57.99     77.32 o 
   4  10   6       54.04      144.98     82.16 o 
  -2  11   6       15.79       53.16    130.48 o 
  -1  11   6       89.57      178.81     82.16 o 
   0  11   6       28.70       -4.83     82.16 o 
   1  11   6       89.25       57.99     82.16 o 
   2  11   6       16.10       24.16     82.16 o 
   1   0   7     1803.26     1691.47     29.00 o 
   2   0   7     6128.21     6297.10    115.99 o 
   3   0   7      168.32      135.32     19.33 o 
   4   0   7      460.33      434.95     33.83 o 
   5   0   7      299.65      299.63     38.66 o 
   6   0   7      888.88     1024.55     91.82 o 
   7   0   7        1.34       -9.67     91.82 o 
   8   0   7      114.37      149.82    106.32 o 
  -8   1   7       34.92      178.81    120.82 o 
  -7   1   7       16.03      -14.50     77.32 o 
  -6   1   7      273.44      333.46     72.49 o 
  -5   1   7      171.46      164.31     33.83 o 
  -4   1   7      422.45      396.29     33.83 o 
  -3   1   7      735.51      778.08     33.83 o 
  -2   1   7      330.47      328.63     14.50 o 
  -1   1   7      399.73      357.63     14.50 o 
   0   1   7      614.45      633.09     14.50 o 
   1   1   7      384.08      362.46     14.50 o 
   2   1   7      330.00      289.97     14.50 o 
   3   1   7      748.29      792.57     29.00 o 
   4   1   7      403.18      362.46     43.49 o 
   5   1   7      170.55      212.64     48.33 o 
   6   1   7      272.33      318.96     67.66 o 
   7   1   7       15.89      -43.49     43.49 o 
   8   1   7       36.52       62.83     77.32 o 
  -8   2   7      130.61      -86.99    125.65 o 
  -7   2   7       13.15       38.66     72.49 o 
  -6   2   7       77.07       38.66     57.99 o 
  -5   2   7       53.47       77.32     29.00 o 
  -4   2   7       66.45       67.66     24.16 o 
  -3   2   7      527.63      497.78     24.16 o 
  -2   2   7      381.03      420.45     33.83 o 
  -1   2   7      799.91      865.07     29.00 o 
   0   2   7       10.58        9.67      4.83 o 
   1   2   7      810.19      816.74     19.33 o 
   2   2   7      361.39      396.29     19.33 o 
   3   2   7      538.24      473.61     29.00 o 
   4   2   7       68.91       48.33     29.00 o 
   5   2   7       56.27       38.66     33.83 o 
   6   2   7       76.12       33.83     43.49 o 
   7   2   7       12.00       29.00     53.16 o 
   8   2   7      131.11      367.29    115.99 o 
  -7   3   7        6.68      -91.82     91.82 o 
  -6   3   7       13.46       29.00     57.99 o 
  -5   3   7      231.45      275.47     62.83 o 
  -4   3   7      211.58      207.81     29.00 o 
  -3   3   7        0.04        0.00     29.00 o 
  -2   3   7      188.63      251.30     33.83 o 
  -1   3   7       84.07       82.16     19.33 o 
   0   3   7     4822.96     5108.24    106.32 o 
   1   3   7       91.59       96.66      9.67 o 
   2   3   7      190.66      169.15     19.33 o 
   3   3   7        0.21      -14.50     19.33 o 
   4   3   7      214.79      217.47     33.83 o 
   5   3   7      240.59      265.80     33.83 o 
   6   3   7       12.93      -43.49     43.49 o 
   7   3   7        5.61       86.99     57.99 o 
  -7   4   7      195.57      207.81     91.82 o 
  -6   4   7      122.34      159.48     72.49 o 
  -5   4   7      105.81       72.49     53.16 o 
  -4   4   7      211.66      193.31     29.00 o 
  -3   4   7     1205.62     1314.51     72.49 o 
  -2   4   7      726.65      773.24     38.66 o 
  -1   4   7      994.21      990.72     43.49 o 
   0   4   7      221.51      178.81     24.16 o 
   1   4   7      983.80      990.72     24.16 o 
   2   4   7      748.87      792.57     24.16 o 
   3   4   7     1199.29     1343.51     33.83 o 
   4   4   7      212.64      183.65     29.00 o 
   5   4   7      112.64      125.65     38.66 o 
   6   4   7      129.06       29.00     43.49 o 
   7   4   7      196.61      178.81     72.49 o 
  -7   5   7       55.03      125.65     82.16 o 
  -6   5   7      274.25      294.80     82.16 o 
  -5   5   7       35.81       77.32     53.16 o 
  -4   5   7      277.64      289.97     57.99 o 
  -3   5   7      374.15      376.96     38.66 o 
  -2   5   7        8.43       14.50     24.16 o 
  -1   5   7      821.10      860.23     43.49 o 
   0   5   7      266.73      251.30     29.00 o 
   1   5   7      844.64      923.06     29.00 o 
   2   5   7        7.36        0.00     14.50 o 
   3   5   7      358.22      314.13     24.16 o 
   4   5   7      268.40      241.64     29.00 o 
   5   5   7       34.42       14.50     33.83 o 
   6   5   7      268.87      231.97     48.33 o 
   7   5   7       55.06      140.15     86.99 o 
  -7   6   7        0.29       14.50    106.32 o 
  -6   6   7       57.25       77.32     57.99 o 
  -5   6   7      602.78      633.09     67.66 o 
  -4   6   7      491.05      584.77     77.32 o 
  -3   6   7      111.99       86.99     29.00 o 
  -2   6   7      176.43      183.65     38.66 o 
  -1   6   7      546.17      526.77     48.33 o 
   0   6   7      140.32       77.32     29.00 o 
   1   6   7      554.45      555.77     33.83 o 
   2   6   7      180.61      164.31     19.33 o 
   3   6   7      118.42       86.99     29.00 o 
   4   6   7      486.10      599.26     38.66 o 
   5   6   7      619.57      584.77     53.16 o 
   6   6   7       54.50       77.32     57.99 o 
   7   6   7        0.17      -48.33     57.99 o 
  -6   7   7      115.70      164.31     91.82 o 
  -5   7   7      192.91      231.97     82.16 o 
  -4   7   7      245.43      154.65     67.66 o 
  -3   7   7      183.97      164.31     53.16 o 
  -2   7   7      274.68      241.64     43.49 o 
  -1   7   7      815.93      889.23     57.99 o 
   0   7   7      835.68      802.24     57.99 o 
   1   7   7      811.80      773.24     53.16 o 
   2   7   7      272.60      280.30     33.83 o 
   3   7   7      187.61       96.66     33.83 o 
   4   7   7      248.86      251.30     38.66 o 
   5   7   7      197.93      135.32     48.33 o 
   6   7   7      115.67      173.98     72.49 o 
  -5   8   7      274.91      333.46    106.32 o 
  -4   8   7       72.72       43.49     62.83 o 
  -3   8   7      212.81      449.45     72.49 o 
  -2   8   7        5.70        9.67     48.33 o 
  -1   8   7       83.91       67.66     48.33 o 
   0   8   7      437.33      328.63     53.16 o 
   1   8   7       89.95       29.00     38.66 o 
   2   8   7        5.43      -38.66     38.66 o 
   3   8   7      211.87      256.14     62.83 o 
   4   8   7       69.14       86.99     48.33 o 
   5   8   7      270.64      318.96     82.16 o 
  -5   9   7       84.33       82.16    101.49 o 
  -4   9   7       85.56      159.48     82.16 o 
  -3   9   7       83.00       57.99     77.32 o 
  -2   9   7      336.09      275.47     57.99 o 
  -1   9   7      110.41       77.32     57.99 o 
   0   9   7       95.93      140.15     53.16 o 
   1   9   7      109.64      111.15     62.83 o 
   2   9   7      338.78      246.47     62.83 o 
   3   9   7       85.50      130.48     67.66 o 
   4   9   7       84.48        4.83     57.99 o 
   5   9   7       86.58       43.49    101.49 o 
  -4  10   7       15.32      212.64     96.66 o 
  -3  10   7      144.07      101.49     91.82 o 
  -2  10   7       27.76       19.33     77.32 o 
  -1  10   7        8.96       29.00     53.16 o 
   0  10   7      108.02       48.33     53.16 o 
   1  10   7        8.23      -14.50     67.66 o 
   2  10   7       28.83      125.65     62.83 o 
   3  10   7      146.89      140.15     72.49 o 
   4  10   7       16.69      173.98     91.82 o 
  -2  11   7       42.71        0.00     91.82 o 
  -1  11   7       11.83       -4.83     62.83 o 
   0  11   7       59.86      -53.16     82.16 o 
   1  11   7       11.78       24.16     96.66 o 
   2  11   7       44.27      -43.49     82.16 o 
   0   0   8    15230.46    15735.50    328.63 o 
   1   0   8       16.16       19.33      9.67 o 
   2   0   8      196.30      169.15     14.50 o 
   3   0   8      419.73      439.78     24.16 o 
   4   0   8      253.64      217.47     24.16 o 
   5   0   8      552.70      507.44     38.66 o 
   6   0   8      584.39      763.58     72.49 o 
   7   0   8       15.07     -106.32    106.32 o 
   8   0   8        0.46      -62.83     77.32 o 
  -8   1   8       53.98       43.49    101.49 o 
  -7   1   8      156.60       77.32    111.15 o 
  -6   1   8      432.02      565.43    106.32 o 
  -5   1   8      301.09      280.30     38.66 o 
  -4   1   8      349.14      386.62     29.00 o 
  -3   1   8     1121.39     1188.86     43.49 o 
  -2   1   8     1940.51     2087.76     48.33 o 
  -1   1   8     4601.90     4388.16     91.82 o 
   0   1   8     1678.49     1696.30     33.83 o 
   1   1   8     4598.13     4465.48     77.32 o 
   2   1   8     1972.28     2063.59     48.33 o 
   3   1   8     1108.02     1174.36     33.83 o 
   4   1   8      352.80      251.30     43.49 o 
   5   1   8      294.13      246.47     53.16 o 
   6   1   8      439.20      420.45     72.49 o 
   7   1   8      162.35       53.16     53.16 o 
   8   1   8       53.27      -67.66     77.32 o 
  -8   2   8       56.89      -57.99    140.15 o 
  -7   2   8      166.47      246.47     96.66 o 
  -6   2   8      100.41      135.32     62.83 o 
  -5   2   8      760.40      889.23     53.16 o 
  -4   2   8       74.38       48.33     24.16 o 
  -3   2   8      374.41      372.12     19.33 o 
  -2   2   8      886.73      927.89     43.49 o 
  -1   2   8      553.70      546.10     19.33 o 
   0   2   8     1141.38     1111.54     29.00 o 
   1   2   8      531.50      546.10     19.33 o 
   2   2   8      902.19      908.56     29.00 o 
   3   2   8      360.11      343.13     29.00 o 
   4   2   8       69.56       48.33     29.00 o 
   5   2   8      770.34      686.25     57.99 o 
   6   2   8      101.42       53.16     43.49 o 
   7   2   8      162.97      135.32     53.16 o 
   8   2   8       57.94       57.99    101.49 o 
  -7   3   8       18.90       19.33    106.32 o 
  -6   3   8        0.93      -19.33     53.16 o 
  -5   3   8      160.12      188.48     57.99 o 
  -4   3   8      544.57      599.26     33.83 o 
  -3   3   8      231.05      251.30     48.33 o 
  -2   3   8       10.49       24.16     29.00 o 
  -1   3   8      524.26      492.94     38.66 o 
   0   3   8     5934.58     6123.12     91.82 o 
   1   3   8      526.06      526.77     19.33 o 
   2   3   8        8.87       -4.83     14.50 o 
   3   3   8      229.80      202.98     24.16 o 
   4   3   8      532.74      546.10     43.49 o 
   5   3   8      160.60      154.65     38.66 o 
   6   3   8        0.56       19.33     43.49 o 
   7   3   8       20.82        4.83     72.49 o 
  -7   4   8       13.48      -82.16    115.99 o 
  -6   4   8      223.70      309.30     72.49 o 
  -5   4   8     1082.00     1174.36     91.82 o 
  -4   4   8       21.46       57.99     43.49 o 
  -3   4   8     1093.05     1184.03     62.83 o 
  -2   4   8     1689.01     1904.11     72.49 o 
  -1   4   8     1107.16      966.55     48.33 o 
   0   4   8      336.50      294.80     29.00 o 
   1   4   8     1115.74     1111.54     24.16 o 
   2   4   8     1683.09     1788.13     33.83 o 
   3   4   8     1087.92     1034.21     33.83 o 
   4   4   8       19.78       14.50     24.16 o 
   5   4   8     1080.61     1140.53     57.99 o 
   6   4   8      230.15      178.81     53.16 o 
   7   4   8       13.75      130.48     62.83 o 
  -7   5   8       47.98       77.32    125.65 o 
  -6   5   8      499.33      575.10     82.16 o 
  -5   5   8      161.85      193.31     62.83 o 
  -4   5   8      931.60     1034.21     77.32 o 
  -3   5   8      174.03      140.15     29.00 o 
  -2   5   8      152.78      101.49     29.00 o 
  -1   5   8      418.38      483.28     43.49 o 
   0   5   8      217.83      207.81     33.83 o 
   1   5   8      423.41      410.79     19.33 o 
   2   5   8      149.88      101.49     19.33 o 
   3   5   8      171.99      183.65     19.33 o 
   4   5   8      908.75      927.89     43.49 o 
   5   5   8      162.13      173.98     43.49 o 
   6   5   8      507.52      531.60     62.83 o 
   7   5   8       47.27       91.82     82.16 o 
  -6   6   8       82.25      202.98     82.16 o 
  -5   6   8      263.61      309.30     67.66 o 
  -4   6   8       65.46       53.16     43.49 o 
  -3   6   8      215.46      227.14     38.66 o 
  -2   6   8      361.50      396.29     43.49 o 
  -1   6   8      256.47      275.47     38.66 o 
   0   6   8      425.02      430.12     43.49 o 
   1   6   8      254.58      246.47     19.33 o 
   2   6   8      356.26      367.29     24.16 o 
   3   6   8      209.82      231.97     33.83 o 
   4   6   8       63.26       67.66     29.00 o 
   5   6   8      261.62      178.81     48.33 o 
   6   6   8       84.41      106.32     53.16 o 
  -6   7   8       16.76       43.49     72.49 o 
  -5   7   8      140.04        9.67     82.16 o 
  -4   7   8      130.55       91.82     53.16 o 
  -3   7   8      723.18      778.08     82.16 o 
  -2   7   8      137.83      120.82     43.49 o 
  -1   7   8       59.11       96.66     33.83 o 
   0   7   8      108.62       86.99     33.83 o 
   1   7   8       60.56       57.99     33.83 o 
   2   7   8      137.44      135.32     38.66 o 
   3   7   8      719.21      613.76     48.33 o 
   4   7   8      130.90       86.99     48.33 o 
   5   7   8      142.48       43.49     53.16 o 
   6   7   8       17.77        0.00     77.32 o 
  -5   8   8       21.24       -9.67     86.99 o 
  -4   8   8       72.64      -57.99     57.99 o 
  -3   8   8      395.88      502.61     77.32 o 
  -2   8   8      260.08      323.80     57.99 o 
  -1   8   8       31.06       48.33     48.33 o 
   0   8   8      136.23      159.48     38.66 o 
   1   8   8       32.11       24.16     43.49 o 
   2   8   8      265.74      217.47     53.16 o 
   3   8   8      392.13      347.96     62.83 o 
   4   8   8       73.41       48.33     48.33 o 
   5   8   8       21.00       14.50     77.32 o 
  -4   9   8       30.62       29.00     72.49 o 
  -3   9   8      194.58      149.82     96.66 o 
  -2   9   8      133.00       19.33     48.33 o 
  -1   9   8      350.17      352.79     62.83 o 
   0   9   8      412.28      362.46     62.83 o 
   1   9   8      353.50      357.63     62.83 o 
   2   9   8      130.81      111.15     72.49 o 
   3   9   8      191.28       -4.83     72.49 o 
   4   9   8       28.17       77.32     82.16 o 
  -3  10   8       13.67       67.66     82.16 o 
  -2  10   8        3.84       14.50     82.16 o 
  -1  10   8       51.41      111.15     57.99 o 
   0  10   8       99.08      130.48     67.66 o 
   1  10   8       53.84       38.66     72.49 o 
   2  10   8        4.65       19.33     77.32 o 
   3  10   8       14.02        4.83     57.99 o 
  -2  11   8       89.89       91.82     82.16 o 
  -1  11   8      162.49      135.32     72.49 o 
   0  11   8       10.84        4.83     77.32 o 
   1  11   8      159.63       91.82     91.82 o 
   2  11   8       89.59      178.81     86.99 o 
   1   0   9     8389.64     8293.04    140.15 o 
   2   0   9      217.15      193.31     19.33 o 
   3   0   9     2825.99     3034.98     72.49 o 
   4   0   9      502.85      517.11     33.83 o 
   5   0   9     1032.78     1019.71     53.16 o 
   6   0   9       90.99       48.33     53.16 o 
   7   0   9      115.09      115.99    111.15 o 
   8   0   9      134.69      251.30    135.32 o 
  -8   1   9       52.95       67.66    120.82 o 
  -7   1   9        1.74        9.67    106.32 o 
  -6   1   9      464.13      531.60     86.99 o 
  -5   1   9     1623.08     1788.13     77.32 o 
  -4   1   9       48.26       33.83     24.16 o 
  -3   1   9      105.31       96.66     19.33 o 
  -2   1   9     1063.19     1077.71     33.83 o 
  -1   1   9     1027.81      947.22     29.00 o 
   0   1   9      414.61      401.12     19.33 o 
   1   1   9     1062.06      961.72     24.16 o 
   2   1   9     1072.92     1121.20     33.83 o 
   3   1   9      100.82      130.48     19.33 o 
   4   1   9       48.21       48.33     14.50 o 
   5   1   9     1633.09     1734.96    101.49 o 
   6   1   9      470.17      492.94     67.66 o 
   7   1   9        1.50      -62.83     62.83 o 
   8   1   9       52.26       48.33     91.82 o 
  -7   2   9      103.67      188.48     96.66 o 
  -6   2   9      127.28      231.97     91.82 o 
  -5   2   9      444.19      507.44     57.99 o 
  -4   2   9       28.88        9.67     19.33 o 
  -3   2   9     1767.50     1952.44     91.82 o 
  -2   2   9       56.26       86.99     24.16 o 
  -1   2   9     1179.78     1111.54     29.00 o 
   0   2   9     1107.70     1179.20     29.00 o 
   1   2   9     1195.20     1150.20     29.00 o 
   2   2   9       57.04       38.66     14.50 o 
   3   2   9     1741.29     1879.95     38.66 o 
   4   2   9       29.43       29.00     24.16 o 
   5   2   9      450.51      434.95     48.33 o 
   6   2   9      126.15      154.65     53.16 o 
   7   2   9      107.62       43.49     53.16 o 
  -7   3   9      145.54      144.98    115.99 o 
  -6   3   9      331.39      347.96     72.49 o 
  -5   3   9       60.32       29.00     43.49 o 
  -4   3   9       59.60       43.49     38.66 o 
  -3   3   9     1551.76     1710.80     77.32 o 
  -2   3   9      377.64      405.95     43.49 o 
  -1   3   9     1052.82     1068.04     43.49 o 
   0   3   9        4.25       -4.83      9.67 o 
   1   3   9     1056.34     1039.05     29.00 o 
   2   3   9      363.43      376.96     24.16 o 
   3   3   9     1528.83     1633.48     33.83 o 
   4   3   9       58.85       57.99     33.83 o 
   5   3   9       61.35        4.83     38.66 o 
   6   3   9      334.21      304.46     48.33 o 
   7   3   9      143.26       91.82     62.83 o 
  -7   4   9      106.90       91.82    135.32 o 
  -6   4   9      119.08      149.82     77.32 o 
  -5   4   9      409.54      381.79     62.83 o 
  -4   4   9      349.62      343.13     57.99 o 
  -3   4   9      178.19      154.65     43.49 o 
  -2   4   9      281.81      251.30     38.66 o 
  -1   4   9      172.02      164.31     33.83 o 
   0   4   9       19.83       33.83     19.33 o 
   1   4   9      165.63      159.48      9.67 o 
   2   4   9      278.84      256.14     24.16 o 
   3   4   9      171.37      164.31     24.16 o 
   4   4   9      364.56      289.97     33.83 o 
   5   4   9      403.57      391.45     48.33 o 
   6   4   9      116.91      111.15     43.49 o 
   7   4   9      110.92      115.99     62.83 o 
  -7   5   9       28.84      111.15     96.66 o 
  -6   5   9       63.62      -33.83     77.32 o 
  -5   5   9      183.94      120.82     57.99 o 
  -4   5   9      116.44      154.65     48.33 o 
  -3   5   9      265.16      309.30     67.66 o 
  -2   5   9        0.79       43.49     24.16 o 
  -1   5   9      929.58      971.39     48.33 o 
   0   5   9      232.63      270.64     38.66 o 
   1   5   9      923.18      985.89     29.00 o 
   2   5   9        0.93        4.83     14.50 o 
   3   5   9      272.61      265.80     29.00 o 
   4   5   9      117.65       96.66     29.00 o 
   5   5   9      187.71      178.81     43.49 o 
   6   5   9       66.26      106.32     57.99 o 
   7   5   9       29.74      -19.33     62.83 o 
  -6   6   9       25.85       38.66     77.32 o 
  -5   6   9      137.90      106.32     57.99 o 
  -4   6   9      626.61      807.07     82.16 o 
  -3   6   9      789.55      826.40     53.16 o 
  -2   6   9      108.77      106.32     33.83 o 
  -1   6   9       96.97       33.83     29.00 o 
   0   6   9     1008.51     1024.55     53.16 o 
   1   6   9       94.50       77.32     33.83 o 
   2   6   9      107.31       91.82     19.33 o 
   3   6   9      794.39      787.74     43.49 o 
   4   6   9      609.66      599.26     43.49 o 
   5   6   9      135.38       72.49     48.33 o 
   6   6   9       24.92      -14.50     53.16 o 
  -6   7   9       25.94       48.33    106.32 o 
  -5   7   9       10.87       91.82     77.32 o 
  -4   7   9      282.41      260.97     72.49 o 
  -3   7   9       39.06       -9.67     57.99 o 
  -2   7   9      386.18      352.79     48.33 o 
  -1   7   9       41.33       19.33     33.83 o 
   0   7   9     1197.57     1242.02     72.49 o 
   1   7   9       41.31       14.50     33.83 o 
   2   7   9      387.36      367.29     43.49 o 
   3   7   9       38.13       19.33     43.49 o 
   4   7   9      282.82      260.97     53.16 o 
   5   7   9       10.87      -53.16     62.83 o 
   6   7   9       26.31       77.32     82.16 o 
  -5   8   9       31.19       91.82     82.16 o 
  -4   8   9      233.68      285.13     72.49 o 
  -3   8   9       34.78      -67.66     67.66 o 
  -2   8   9      122.25      135.32     48.33 o 
  -1   8   9      175.56      246.47     57.99 o 
   0   8   9       29.16       19.33     48.33 o 
   1   8   9      175.36      222.31     53.16 o 
   2   8   9      121.90      193.31     77.32 o 
   3   8   9       35.42       -4.83     43.49 o 
   4   8   9      234.83      260.97     62.83 o 
   5   8   9       30.70       38.66     72.49 o 
  -4   9   9       23.48       -9.67    120.82 o 
  -3   9   9       63.94       33.83     82.16 o 
  -2   9   9      155.52       82.16     57.99 o 
  -1   9   9      426.37      454.28     72.49 o 
   0   9   9       13.85       33.83     48.33 o 
   1   9   9      423.79      430.12     62.83 o 
   2   9   9      153.18      207.81     77.32 o 
   3   9   9       64.74      -14.50     62.83 o 
   4   9   9       23.88      -43.49     77.32 o 
  -3  10   9        5.03      -43.49    101.49 o 
  -2  10   9       34.40      -57.99     91.82 o 
  -1  10   9      129.25       48.33     57.99 o 
   0  10   9       91.89      120.82     62.83 o 
   1  10   9      130.29      430.12     91.82 o 
   2  10   9       34.06       -4.83     86.99 o 
   3  10   9        4.89        9.67     82.16 o 
  -1  11   9       94.62       57.99     86.99 o 
   0  11   9        0.24        9.67     96.66 o 
   1  11   9       92.01       19.33    101.49 o 
   0   0  10       21.56        9.67     14.50 o 
   1   0  10     1089.46     1121.20     29.00 o 
   2   0  10     7065.74     7920.91    154.65 o 
   3   0  10     1879.53     2029.76     53.16 o 
   4   0  10        1.16       -4.83     24.16 o 
   5   0  10       37.21       62.83     24.16 o 
   6   0  10       78.76      106.32     72.49 o 
   7   0  10       83.63       33.83     77.32 o 
  -7   1  10       11.17      -86.99     86.99 o 
  -6   1  10      299.10      188.48     82.16 o 
  -5   1  10       34.06       43.49     29.00 o 
  -4   1  10      210.44      173.98     29.00 o 
  -3   1  10       77.70       72.49     14.50 o 
  -2   1  10      207.43      231.97     19.33 o 
  -1   1  10      746.60      778.08     29.00 o 
   0   1  10      688.62      715.25     29.00 o 
   1   1  10      731.62      763.58     24.16 o 
   2   1  10      213.97      212.64     19.33 o 
   3   1  10       75.92       57.99     19.33 o 
   4   1  10      211.72      217.47     24.16 o 
   5   1  10       32.26       86.99     48.33 o 
   6   1  10      299.04      231.97     67.66 o 
   7   1  10        9.95       67.66     67.66 o 
  -7   2  10       83.43      178.81    115.99 o 
  -6   2  10      316.32      256.14     72.49 o 
  -5   2  10       45.58      -19.33     38.66 o 
  -4   2  10       50.73       53.16     19.33 o 
  -3   2  10     2265.93     2372.89     91.82 o 
  -2   2  10      297.06      299.63     38.66 o 
  -1   2  10      101.52       67.66     14.50 o 
   0   2  10      188.29      188.48     14.50 o 
   1   2  10      100.64       91.82     14.50 o 
   2   2  10      303.52      338.29     24.16 o 
   3   2  10     2284.86     2401.89     53.16 o 
   4   2  10       47.15       33.83     29.00 o 
   5   2  10       46.47       -9.67     33.83 o 
   6   2  10      322.69      338.29     57.99 o 
   7   2  10       81.67      178.81     72.49 o 
  -7   3  10        2.07       19.33    111.15 o 
  -6   3  10       85.24       48.33     67.66 o 
  -5   3  10     1751.32     2078.09    106.32 o 
  -4   3  10       30.66       29.00     43.49 o 
  -3   3  10      459.24      473.61     43.49 o 
  -2   3  10       83.97       96.66     29.00 o 
  -1   3  10      957.23      918.23     33.83 o 
   0   3  10      145.11      169.15     14.50 o 
   1   3  10      942.26      927.89     29.00 o 
   2   3  10       85.82       77.32     24.16 o 
   3   3  10      470.09      492.94     24.16 o 
   4   3  10       31.00        9.67     33.83 o 
   5   3  10     1761.49     1894.45     86.99 o 
   6   3  10       82.55       62.83     43.49 o 
   7   3  10        2.56       -9.67     53.16 o 
  -7   4  10       40.79       62.83    106.32 o 
  -6   4  10      262.43      270.64     86.99 o 
  -5   4  10       48.25        9.67     48.33 o 
  -4   4  10      677.70      686.25     53.16 o 
  -3   4  10      624.34      584.77     53.16 o 
  -2   4  10      352.01      304.46     43.49 o 
  -1   4  10      213.99      149.82     33.83 o 
   0   4  10       94.56       67.66     19.33 o 
   1   4  10      219.53      256.14     14.50 o 
   2   4  10      365.56      333.46     29.00 o 
   3   4  10      638.07      715.25     38.66 o 
   4   4  10      677.38      618.59     43.49 o 
   5   4  10       46.27       62.83     38.66 o 
   6   4  10      257.00      198.14     53.16 o 
   7   4  10       42.17       86.99     62.83 o 
  -7   5  10       33.14      135.32    144.98 o 
  -6   5  10      229.50      188.48     86.99 o 
  -5   5  10       75.45      -48.33     57.99 o 
  -4   5  10       50.41       14.50     48.33 o 
  -3   5  10      526.47      623.43     62.83 o 
  -2   5  10       55.19        0.00     33.83 o 
  -1   5  10      129.50      111.15     33.83 o 
   0   5  10        0.40       43.49     29.00 o 
   1   5  10      129.53      125.65     14.50 o 
   2   5  10       52.43       53.16     14.50 o 
   3   5  10      527.98      488.11     38.66 o 
   4   5  10       55.49       19.33     29.00 o 
   5   5  10       78.08       33.83     48.33 o 
   6   5  10      226.33      285.13     57.99 o 
   7   5  10       32.48       -9.67    106.32 o 
  -6   6  10       99.25      -19.33     91.82 o 
  -5   6  10        0.36       33.83     72.49 o 
  -4   6  10      218.11      169.15     48.33 o 
  -3   6  10      278.51      260.97     53.16 o 
  -2   6  10      139.97      135.32     38.66 o 
  -1   6  10        2.40       33.83     29.00 o 
   0   6  10      455.81      517.11     53.16 o 
   1   6  10        2.68       -9.67     33.83 o 
   2   6  10      144.15      149.82     19.33 o 
   3   6  10      271.64      231.97     29.00 o 
   4   6  10      219.95      198.14     38.66 o 
   5   6  10        0.40      -14.50     43.49 o 
   6   6  10       93.93      149.82     67.66 o 
  -6   7  10      249.82      251.30    120.82 o 
  -5   7  10       86.82      106.32     57.99 o 
  -4   7  10      140.32      270.64     82.16 o 
  -3   7  10       60.79       82.16     53.16 o 
  -2   7  10      433.55      439.78     57.99 o 
  -1   7  10      307.51      270.64     48.33 o 
   0   7  10      179.09      144.98     43.49 o 
   1   7  10      310.84      328.63     48.33 o 
   2   7  10      430.09      449.45     53.16 o 
   3   7  10       60.05       82.16     48.33 o 
   4   7  10      147.14      227.14     48.33 o 
   5   7  10       86.94      101.49     77.32 o 
   6   7  10      247.73      241.64     96.66 o 
  -5   8  10       62.96      154.65     82.16 o 
  -4   8  10       11.10      -77.32     77.32 o 
  -3   8  10       30.79       67.66     57.99 o 
  -2   8  10      172.06      212.64     57.99 o 
  -1   8  10      127.95      115.99     53.16 o 
   0   8  10       91.72       57.99     43.49 o 
   1   8  10      126.25      125.65     53.16 o 
   2   8  10      172.03      159.48     57.99 o 
   3   8  10       29.02       19.33     43.49 o 
   4   8  10       10.87       -9.67     62.83 o 
   5   8  10       62.15        0.00     77.32 o 
  -4   9  10       70.78       19.33     96.66 o 
  -3   9  10      154.38       24.16     77.32 o 
  -2   9  10       34.59        9.67     62.83 o 
  -1   9  10      282.09      188.48     57.99 o 
   0   9  10       47.25       19.33     53.16 o 
   1   9  10      284.55      260.97     72.49 o 
   2   9  10       34.75       -9.67     77.32 o 
   3   9  10      152.88       62.83     67.66 o 
   4   9  10       67.27      111.15     67.66 o 
  -3  10  10       76.50      -77.32     77.32 o 
  -2  10  10       43.99      -48.33     67.66 o 
  -1  10  10        1.83      -24.16     72.49 o 
   0  10  10      209.27      159.48     86.99 o 
   1  10  10        1.75        0.00     72.49 o 
   2  10  10       44.94       82.16     82.16 o 
   3  10  10       79.10       67.66     77.32 o 
  -1  11  10       49.16       -9.67     86.99 o 
   0  11  10       24.02      125.65    101.49 o 
   1  11  10       47.57       86.99     86.99 o 
   1   0  11     3236.12     3073.64     77.32 o 
   2   0  11       30.14       24.16     19.33 o 
   3   0  11     1106.66     1106.70     33.83 o 
   4   0  11      726.47      821.57     43.49 o 
   5   0  11        9.62       33.83     43.49 o 
   6   0  11       16.23       77.32     91.82 o 
   7   0  11      103.01      159.48     91.82 o 
  -7   1  11        4.45      -86.99     91.82 o 
  -6   1  11      443.03      541.27    120.82 o 
  -5   1  11      621.72      584.77     62.83 o 
  -4   1  11      654.89      720.08     43.49 o 
  -3   1  11      441.25      425.28     24.16 o 
  -2   1  11       52.64       29.00     19.33 o 
  -1   1  11     3693.44     3769.56     91.82 o 
   0   1  11     3513.03     3465.10     77.32 o 
   1   1  11     3697.14     3861.38     77.32 o 
   2   1  11       52.51       38.66     14.50 o 
   3   1  11      438.73      463.95     29.00 o 
   4   1  11      644.09      647.59     33.83 o 
   5   1  11      618.87      594.43     62.83 o 
   6   1  11      436.81      352.79     62.83 o 
   7   1  11        4.39      -82.16     82.16 o 
  -7   2  11       75.61      -24.16     77.32 o 
  -6   2  11      488.60      715.25    111.15 o 
  -5   2  11       64.68        4.83     43.49 o 
  -4   2  11      359.71      444.61     48.33 o 
  -3   2  11      155.19      135.32     33.83 o 
  -2   2  11      747.95      826.40     57.99 o 
  -1   2  11      272.60      299.63     19.33 o 
   0   2  11      745.96      666.92     24.16 o 
   1   2  11      278.07      304.46     19.33 o 
   2   2  11      755.38      715.25     33.83 o 
   3   2  11      157.36      149.82     19.33 o 
   4   2  11      357.64      386.62     38.66 o 
   5   2  11       65.31       19.33     38.66 o 
   6   2  11      479.21      483.28     67.66 o 
   7   2  11       74.52      164.31     82.16 o 
  -7   3  11       69.72      115.99    106.32 o 
  -6   3  11      490.43      415.62    111.15 o 
  -5   3  11        1.88      -48.33     48.33 o 
  -4   3  11     1027.44     1164.70     72.49 o 
  -3   3  11      849.56      787.74     67.66 o 
  -2   3  11      334.64      260.97     38.66 o 
  -1   3  11      273.68      294.80     19.33 o 
   0   3  11      473.30      478.44     24.16 o 
   1   3  11      268.68      289.97     19.33 o 
   2   3  11      333.89      289.97     29.00 o 
   3   3  11      836.51      821.57     33.83 o 
   4   3  11     1045.94     1179.20     57.99 o 
   5   3  11        1.83       -4.83     33.83 o 
   6   3  11      485.16      386.62     62.83 o 
   7   3  11       68.45      -29.00     57.99 o 
  -7   4  11       47.77      -86.99    111.15 o 
  -6   4  11      213.10      251.30     82.16 o 
  -5   4  11      202.68      135.32     62.83 o 
  -4   4  11      119.52       53.16     48.33 o 
  -3   4  11      233.58      323.80     53.16 o 
  -2   4  11      757.96      845.73     62.83 o 
  -1   4  11       18.53       29.00     38.66 o 
   0   4  11      325.70      314.13     38.66 o 
   1   4  11       20.35       24.16     19.33 o 
   2   4  11      776.48      773.24     43.49 o 
   3   4  11      233.89      217.47     38.66 o 
   4   4  11      118.97       91.82     33.83 o 
   5   4  11      195.50      149.82     43.49 o 
   6   4  11      209.91      202.98     53.16 o 
   7   4  11       47.95        4.83     72.49 o 
  -6   5  11       84.93      164.31     77.32 o 
  -5   5  11       77.74       96.66     62.83 o 
  -4   5  11       20.53       -9.67     53.16 o 
  -3   5  11      300.32      260.97     53.16 o 
  -2   5  11      524.64      676.59     62.83 o 
  -1   5  11      344.99      323.80     38.66 o 
   0   5  11       59.75       72.49     29.00 o 
   1   5  11      337.72      318.96     24.16 o 
   2   5  11      533.47      565.43     24.16 o 
   3   5  11      300.19      323.80     38.66 o 
   4   5  11       19.60       53.16     29.00 o 
   5   5  11       79.15       62.83     43.49 o 
   6   5  11       87.74       29.00     53.16 o 
  -6   6  11       40.21      -29.00     86.99 o 
  -5   6  11      410.67      579.93     82.16 o 
  -4   6  11      110.27       86.99     62.83 o 
  -3   6  11      579.09      608.93     77.32 o 
  -2   6  11       60.47      -24.16     33.83 o 
  -1   6  11       79.50       67.66     33.83 o 
   0   6  11      247.48      207.81     43.49 o 
   1   6  11       81.84      115.99     29.00 o 
   2   6  11       59.60       67.66     24.16 o 
   3   6  11      586.20      517.11     43.49 o 
   4   6  11      106.25      111.15     43.49 o 
   5   6  11      414.09      483.28     62.83 o 
   6   6  11       40.24       62.83     67.66 o 
  -6   7  11      159.00      164.31     96.66 o 
  -5   7  11      116.27       -9.67     77.32 o 
  -4   7  11       51.22      135.32     62.83 o 
  -3   7  11      281.98      323.80     67.66 o 
  -2   7  11       25.54       -9.67     38.66 o 
  -1   7  11      188.54      154.65     38.66 o 
   0   7  11      171.05      159.48     38.66 o 
   1   7  11      184.83      154.65     38.66 o 
   2   7  11       27.68      -29.00     43.49 o 
   3   7  11      291.75      207.81     53.16 o 
   4   7  11       50.62       48.33     53.16 o 
   5   7  11      118.41        9.67     67.66 o 
   6   7  11      160.22      188.48    101.49 o 
  -5   8  11      154.87      -33.83    101.49 o 
  -4   8  11       36.85       57.99     96.66 o 
  -3   8  11       56.65       72.49     67.66 o 
  -2   8  11      210.18      173.98     48.33 o 
  -1   8  11      675.85      720.08     72.49 o 
   0   8  11      131.15       67.66     53.16 o 
   1   8  11      682.45      623.43     67.66 o 
   2   8  11      210.45      188.48     72.49 o 
   3   8  11       54.92       38.66     48.33 o 
   4   8  11       37.89       -4.83     67.66 o 
   5   8  11      155.45      135.32     86.99 o 
  -4   9  11       85.59       91.82    101.49 o 
  -3   9  11      226.41      280.30     82.16 o 
  -2   9  11       13.41      -67.66     67.66 o 
  -1   9  11      326.74      405.95     82.16 o 
   0   9  11      313.45      285.13     57.99 o 
   1   9  11      332.07      367.29     72.49 o 
   2   9  11       12.59      -29.00     77.32 o 
   3   9  11      221.58      193.31     77.32 o 
   4   9  11       85.35        0.00     57.99 o 
  -3  10  11       35.17       67.66    106.32 o 
  -2  10  11       48.18       38.66     82.16 o 
  -1  10  11      175.69      144.98     67.66 o 
   0  10  11       67.33        0.00     72.49 o 
   1  10  11      177.43      299.63     91.82 o 
   2  10  11       49.33      -62.83     91.82 o 
   3  10  11       34.15       14.50     77.32 o 
   0   0  12      826.03      744.25     38.66 o 
   1   0  12     1124.17     1126.04     38.66 o 
   2   0  12      588.06      579.93     29.00 o 
   3   0  12       65.89      115.99     19.33 o 
   4   0  12     1337.13     1449.83     57.99 o 
   5   0  12      555.86      594.43     62.83 o 
   6   0  12      102.78      130.48     77.32 o 
   7   0  12       52.90      130.48    111.15 o 
  -7   1  12       40.13      164.31    101.49 o 
  -6   1  12      159.97      217.47     82.16 o 
  -5   1  12       48.73       33.83     38.66 o 
  -4   1  12       94.57       48.33     24.16 o 
  -3   1  12      569.58      594.43     29.00 o 
  -2   1  12      186.50      173.98     24.16 o 
  -1   1  12      169.06      154.65     19.33 o 
   0   1  12      223.41      188.48     19.33 o 
   1   1  12      169.51      169.15     19.33 o 
   2   1  12      196.58      231.97     24.16 o 
   3   1  12      572.97      546.10     33.83 o 
   4   1  12       95.47       62.83     19.33 o 
   5   1  12       48.05        0.00     38.66 o 
   6   1  12      167.22      106.32     57.99 o 
   7   1  12       39.98       91.82     82.16 o 
  -7   2  12      108.22       14.50     86.99 o 
  -6   2  12      113.20       48.33     86.99 o 
  -5   2  12      117.09      144.98     53.16 o 
  -4   2  12       45.13       48.33     38.66 o 
  -3   2  12       37.09       57.99     33.83 o 
  -2   2  12      859.26      884.40     33.83 o 
  -1   2  12        9.15       -4.83     14.50 o 
   0   2  12      196.63      154.65     14.50 o 
   1   2  12        8.75        9.67     14.50 o 
   2   2  12      857.10      860.23     33.83 o 
   3   2  12       36.34       14.50     19.33 o 
   4   2  12       40.24        0.00     29.00 o 
   5   2  12      116.52       82.16     38.66 o 
   6   2  12      112.19      173.98     57.99 o 
   7   2  12      107.47      193.31     91.82 o 
  -7   3  12       27.73      130.48     91.82 o 
  -6   3  12       28.60       86.99     77.32 o 
  -5   3  12       63.57      -43.49     43.49 o 
  -4   3  12      715.81      782.91     72.49 o 
  -3   3  12      855.23     1039.05     67.66 o 
  -2   3  12      426.10      449.45     48.33 o 
  -1   3  12     1696.58     1730.13     48.33 o 
   0   3  12        7.88        4.83     14.50 o 
   1   3  12     1685.46     1836.45     53.16 o 
   2   3  12      418.31      444.61     33.83 o 
   3   3  12      858.14      966.55     38.66 o 
   4   3  12      715.31      831.24     53.16 o 
   5   3  12       61.68       82.16     53.16 o 
   6   3  12       29.37      149.82     62.83 o 
   7   3  12       28.49       67.66     82.16 o 
  -7   4  12       11.21      -57.99    115.99 o 
  -6   4  12      140.01      173.98     77.32 o 
  -5   4  12      112.06       82.16     53.16 o 
  -4   4  12       87.06      135.32     43.49 o 
  -3   4  12       53.13      -33.83     38.66 o 
  -2   4  12      367.59      318.96     53.16 o 
  -1   4  12      804.34      903.73     53.16 o 
   0   4  12      553.20      550.94     24.16 o 
   1   4  12      808.81      836.07     33.83 o 
   2   4  12      365.77      367.29     33.83 o 
   3   4  12       53.77       29.00     24.16 o 
   4   4  12       82.32       33.83     33.83 o 
   5   4  12      114.29      125.65     48.33 o 
   6   4  12      141.18      140.15     62.83 o 
   7   4  12       11.36       96.66     96.66 o 
  -6   5  12      184.22       53.16     77.32 o 
  -5   5  12       87.84       67.66     67.66 o 
  -4   5  12       24.07       19.33     48.33 o 
  -3   5  12      213.33      198.14     48.33 o 
  -2   5  12      352.80      304.46     48.33 o 
  -1   5  12      921.80     1121.20     67.66 o 
   0   5  12      627.51      642.76     48.33 o 
   1   5  12      928.67     1034.21     29.00 o 
   2   5  12      356.05      367.29     29.00 o 
   3   5  12      207.73      183.65     33.83 o 
   4   5  12       23.98       19.33     33.83 o 
   5   5  12       91.76       38.66     33.83 o 
   6   5  12      183.51      135.32     62.83 o 
  -6   6  12       30.95        0.00    101.49 o 
  -5   6  12       64.28       24.16     67.66 o 
  -4   6  12        1.66      -53.16     53.16 o 
  -3   6  12      401.02      338.29     67.66 o 
  -2   6  12      321.09      391.45     62.83 o 
  -1   6  12      104.03       86.99     38.66 o 
   0   6  12        4.25       53.16     38.66 o 
   1   6  12      106.47       53.16     33.83 o 
   2   6  12      320.92      227.14     53.16 o 
   3   6  12      390.08      333.46     53.16 o 
   4   6  12        1.64       24.16     43.49 o 
   5   6  12       64.69      -86.99     86.99 o 
   6   6  12       30.98       53.16     96.66 o 
  -5   7  12       89.06       57.99     77.32 o 
  -4   7  12       13.95      -67.66     67.66 o 
  -3   7  12      215.75      246.47     67.66 o 
  -2   7  12      106.99       67.66     48.33 o 
  -1   7  12       39.46       -9.67     43.49 o 
   0   7  12       16.70        9.67     38.66 o 
   1   7  12       36.22        4.83     43.49 o 
   2   7  12      107.22       14.50     48.33 o 
   3   7  12      215.42      222.31     62.83 o 
   4   7  12       13.96       62.83     57.99 o 
   5   7  12       93.37      188.48     72.49 o 
  -5   8  12      175.15      304.46    101.49 o 
  -4   8  12       68.60       -4.83     86.99 o 
  -3   8  12      125.07      198.14     67.66 o 
  -2   8  12      101.86      154.65     62.83 o 
  -1   8  12      290.29      251.30     67.66 o 
   0   8  12      202.08      222.31     57.99 o 
   1   8  12      291.32      352.79     77.32 o 
   2   8  12      102.02      144.98     62.83 o 
   3   8  12      124.63       96.66     67.66 o 
   4   8  12       68.16       29.00     57.99 o 
   5   8  12      175.87      202.98     82.16 o 
  -4   9  12       45.76      -57.99    101.49 o 
  -3   9  12       43.98       82.16     77.32 o 
  -2   9  12       25.01      -38.66     72.49 o 
  -1   9  12       75.38       48.33     57.99 o 
   0   9  12      260.79      304.46     91.82 o 
   1   9  12       73.82       48.33     86.99 o 
   2   9  12       25.00      -24.16     82.16 o 
   3   9  12       45.56      -72.49     72.49 o 
   4   9  12       44.81       33.83     82.16 o 
  -2  10  12        0.10      -33.83     96.66 o 
  -1  10  12       69.07       24.16     57.99 o 
   0  10  12       13.61       33.83     77.32 o 
   1  10  12       68.14      130.48     82.16 o 
   2  10  12        0.08       -9.67     77.32 o 
   1   0  13      748.07      710.42     29.00 o 
   2   0  13        0.06      -14.50     19.33 o 
   3   0  13      234.74      183.65     24.16 o 
   4   0  13      495.42      584.77     43.49 o 
   5   0  13      263.19      270.64     77.32 o 
   6   0  13      130.30       86.99     91.82 o 
   7   0  13       68.39      -38.66    115.99 o 
  -7   1  13       38.95      -82.16     82.16 o 
  -6   1  13      104.35        0.00     91.82 o 
  -5   1  13      609.13      753.91     91.82 o 
  -4   1  13       77.70       14.50     38.66 o 
  -3   1  13      314.66      304.46     24.16 o 
  -2   1  13       83.97      111.15     24.16 o 
  -1   1  13     1922.58     2116.75     57.99 o 
   0   1  13     3512.45     4025.70     91.82 o 
   1   1  13     1929.11     2034.60     53.16 o 
   2   1  13       84.47       86.99     24.16 o 
   3   1  13      318.49      275.47     29.00 o 
   4   1  13       73.69       14.50     29.00 o 
   5   1  13      618.65      550.94     62.83 o 
   6   1  13      104.96      111.15     57.99 o 
   7   1  13       38.58       57.99     86.99 o 
  -7   2  13       13.87       72.49     86.99 o 
  -6   2  13       70.99        9.67    115.99 o 
  -5   2  13      437.10      444.61     67.66 o 
  -4   2  13      254.49      241.64     53.16 o 
  -3   2  13      124.34      111.15     33.83 o 
  -2   2  13      129.85       96.66     19.33 o 
  -1   2  13      184.12      178.81     24.16 o 
   0   2  13     1293.86     1435.33     43.49 o 
   1   2  13      186.28      202.98     19.33 o 
   2   2  13      126.32      106.32     19.33 o 
   3   2  13      120.66      135.32     24.16 o 
   4   2  13      254.30      212.64     33.83 o 
   5   2  13      436.85      376.96     48.33 o 
   6   2  13       68.11      130.48     62.83 o 
   7   2  13       14.39        4.83     72.49 o 
  -7   3  13       19.71        0.00     86.99 o 
  -6   3  13       98.73      106.32    106.32 o 
  -5   3  13        6.82       24.16     43.49 o 
  -4   3  13      310.08      386.62     57.99 o 
  -3   3  13      101.76      101.49     43.49 o 
  -2   3  13      303.75      299.63     43.49 o 
  -1   3  13      400.63      367.29     29.00 o 
   0   3  13      345.58      352.79     29.00 o 
   1   3  13      401.18      420.45     29.00 o 
   2   3  13      306.68      352.79     38.66 o 
   3   3  13      100.48       86.99     24.16 o 
   4   3  13      302.80      270.64     38.66 o 
   5   3  13        7.80       24.16     43.49 o 
   6   3  13       98.86       53.16     53.16 o 
   7   3  13       18.79        0.00     67.66 o 
  -6   4  13      108.82      125.65     86.99 o 
  -5   4  13      440.58      594.43     72.49 o 
  -4   4  13       91.00       82.16     53.16 o 
  -3   4  13      218.90      241.64     48.33 o 
  -2   4  13      326.59      304.46     43.49 o 
  -1   4  13      162.28      188.48     43.49 o 
   0   4  13        1.99       -9.67     14.50 o 
   1   4  13      158.99      149.82     19.33 o 
   2   4  13      325.55      338.29     38.66 o 
   3   4  13      216.27      178.81     29.00 o 
   4   4  13       89.55       57.99     33.83 o 
   5   4  13      445.82      555.77     57.99 o 
   6   4  13      111.13      140.15     57.99 o 
  -6   5  13       12.92      -33.83     77.32 o 
  -5   5  13      133.07       38.66     72.49 o 
  -4   5  13      182.88      241.64     62.83 o 
  -3   5  13      254.02      212.64     57.99 o 
  -2   5  13       43.27        9.67     43.49 o 
  -1   5  13      146.99      173.98     48.33 o 
   0   5  13        0.03      -29.00     33.83 o 
   1   5  13      151.44      144.98     19.33 o 
   2   5  13       42.94       24.16     19.33 o 
   3   5  13      248.38      241.64     38.66 o 
   4   5  13      179.06      183.65     43.49 o 
   5   5  13      132.62       91.82     57.99 o 
   6   5  13       13.55      -62.83     62.83 o 
  -6   6  13       99.61      130.48     86.99 o 
  -5   6  13       33.01       62.83    101.49 o 
  -4   6  13      440.41      507.44     67.66 o 
  -3   6  13      139.24      188.48     62.83 o 
  -2   6  13      207.12      246.47     53.16 o 
  -1   6  13      112.38      120.82     53.16 o 
   0   6  13      220.46      140.15     38.66 o 
   1   6  13      108.07       48.33     29.00 o 
   2   6  13      205.59      149.82     48.33 o 
   3   6  13      141.20      178.81     48.33 o 
   4   6  13      435.05      396.29     62.83 o 
   5   6  13       35.08      -19.33     67.66 o 
   6   6  13      100.75      173.98    106.32 o 
  -5   7  13       33.30      -62.83     72.49 o 
  -4   7  13      213.66      256.14     77.32 o 
  -3   7  13      131.49      149.82     67.66 o 
  -2   7  13      318.37      285.13     57.99 o 
  -1   7  13       29.21       53.16     48.33 o 
   0   7  13       17.21       38.66     38.66 o 
   1   7  13       29.70       38.66     57.99 o 
   2   7  13      318.44      260.97     62.83 o 
   3   7  13      127.64      173.98     57.99 o 
   4   7  13      214.50      169.15     62.83 o 
   5   7  13       34.39       67.66     67.66 o 
  -4   8  13       42.85       82.16     72.49 o 
  -3   8  13        2.74      -24.16     67.66 o 
  -2   8  13      362.26      478.44     86.99 o 
  -1   8  13       36.22        4.83     48.33 o 
   0   8  13       40.57       33.83     48.33 o 
   1   8  13       37.70       82.16     72.49 o 
   2   8  13      359.91      372.12     67.66 o 
   3   8  13        2.32       19.33     62.83 o 
   4   8  13       41.17      -19.33     62.83 o 
  -3   9  13        2.61      -91.82     91.82 o 
  -2   9  13       24.99        4.83     67.66 o 
  -1   9  13        8.72       53.16     57.99 o 
   0   9  13       80.51       38.66     67.66 o 
   1   9  13        9.56        4.83     77.32 o 
   2   9  13       24.88       38.66    106.32 o 
   3   9  13        2.31       53.16     86.99 o 
  -2  10  13       63.74      193.31     86.99 o 
  -1  10  13       85.83       86.99    120.82 o 
   0  10  13       70.64      169.15     82.16 o 
   1  10  13       85.69       72.49     91.82 o 
   2  10  13       63.27       48.33     77.32 o 
   0   0  14       10.36       -9.67     24.16 o 
   1   0  14       85.77       86.99     19.33 o 
   2   0  14      151.64      125.65     29.00 o 
   3   0  14       76.06       57.99     29.00 o 
   4   0  14        1.09      -14.50     24.16 o 
   5   0  14      188.68      241.64     67.66 o 
   6   0  14        0.94      164.31     82.16 o 
   7   0  14       11.07       38.66    101.49 o 
  -7   1  14       57.06      -86.99     86.99 o 
  -6   1  14       16.03       48.33     77.32 o 
  -5   1  14      256.88      227.14     77.32 o 
  -4   1  14      314.84      420.45     48.33 o 
  -3   1  14      366.80      391.45     29.00 o 
  -2   1  14      854.95      840.90     48.33 o 
  -1   1  14     1371.31     1338.68     43.49 o 
   0   1  14      706.10      816.74     38.66 o 
   1   1  14     1371.78     1406.34     43.49 o 
   2   1  14      857.70      894.06     38.66 o 
   3   1  14      362.60      352.79     33.83 o 
   4   1  14      316.07      372.12     33.83 o 
   5   1  14      258.97      338.29     67.66 o 
   6   1  14       16.10      -57.99     57.99 o 
   7   1  14       57.54      144.98     86.99 o 
  -7   2  14       93.05      178.81    111.15 o 
  -6   2  14      106.57       72.49    101.49 o 
  -5   2  14      473.79      541.27     67.66 o 
  -4   2  14       54.91       72.49     43.49 o 
  -3   2  14      120.33       62.83     38.66 o 
  -2   2  14       75.02       62.83     19.33 o 
  -1   2  14      166.35      159.48     24.16 o 
   0   2  14        8.92       14.50     19.33 o 
   1   2  14      160.14      144.98     24.16 o 
   2   2  14       75.64       67.66     24.16 o 
   3   2  14      119.10       77.32     24.16 o 
   4   2  14       57.02        4.83     38.66 o 
   5   2  14      473.65      512.27     57.99 o 
   6   2  14      108.20       33.83     62.83 o 
   7   2  14       93.38       96.66    101.49 o 
  -7   3  14      123.65      183.65    149.82 o 
  -6   3  14       20.25      -91.82    115.99 o 
  -5   3  14      265.92      280.30     91.82 o 
  -4   3  14       96.73       91.82     57.99 o 
  -3   3  14       42.71        4.83     43.49 o 
  -2   3  14       44.82      -14.50     43.49 o 
  -1   3  14      140.00      144.98     24.16 o 
   0   3  14      205.27      188.48     29.00 o 
   1   3  14      143.92      183.65     29.00 o 
   2   3  14       46.43       38.66     29.00 o 
   3   3  14       39.92       38.66     24.16 o 
   4   3  14       93.48       91.82     33.83 o 
   5   3  14      268.95      183.65     43.49 o 
   6   3  14       21.17      -29.00     57.99 o 
   7   3  14      127.15      111.15     91.82 o 
  -6   4  14       71.93      178.81     91.82 o 
  -5   4  14      396.15      473.61     77.32 o 
  -4   4  14      169.56      149.82     57.99 o 
  -3   4  14        8.86       33.83     33.83 o 
  -2   4  14      180.99      144.98     48.33 o 
  -1   4  14      729.55      816.74     62.83 o 
   0   4  14       78.11       57.99     19.33 o 
   1   4  14      732.01      753.91     38.66 o 
   2   4  14      175.48      120.82     29.00 o 
   3   4  14        9.60       29.00     24.16 o 
   4   4  14      171.05      111.15     48.33 o 
   5   4  14      398.03      420.45     62.83 o 
   6   4  14       73.03       38.66     62.83 o 
  -6   5  14       11.85       91.82     86.99 o 
  -5   5  14       54.28       77.32     67.66 o 
  -4   5  14      349.51      256.14     72.49 o 
  -3   5  14       59.61       38.66     57.99 o 
  -2   5  14       24.00       29.00     48.33 o 
  -1   5  14       13.87       19.33     43.49 o 
   0   5  14       20.30       62.83     33.83 o 
   1   5  14       14.78       43.49     29.00 o 
   2   5  14       24.13        9.67     43.49 o 
   3   5  14       57.55       62.83     38.66 o 
   4   5  14      342.39      285.13     48.33 o 
   5   5  14       52.81       14.50     57.99 o 
   6   5  14       12.44      -48.33     57.99 o 
  -6   6  14      117.77      222.31    101.49 o 
  -5   6  14        9.82      111.15     96.66 o 
  -4   6  14      223.71      135.32     72.49 o 
  -3   6  14      109.09      144.98     62.83 o 
  -2   6  14      215.34      309.30     62.83 o 
  -1   6  14      201.88      222.31     53.16 o 
   0   6  14        0.74        0.00     38.66 o 
   1   6  14      198.82      260.97     48.33 o 
   2   6  14      221.21      144.98     57.99 o 
   3   6  14      110.63      159.48     53.16 o 
   4   6  14      225.45      212.64     53.16 o 
   5   6  14        9.74       48.33     62.83 o 
   6   6  14      118.16      125.65     91.82 o 
  -5   7  14       89.98      -19.33     96.66 o 
  -4   7  14       73.38      130.48     77.32 o 
  -3   7  14      580.10      681.42     86.99 o 
  -2   7  14      125.26      101.49     62.83 o 
  -1   7  14      116.16      135.32     57.99 o 
   0   7  14       33.23       38.66     48.33 o 
   1   7  14      117.06       86.99     67.66 o 
   2   7  14      125.45       48.33     53.16 o 
   3   7  14      579.23      570.27     77.32 o 
   4   7  14       72.68       77.32     72.49 o 
   5   7  14       90.48       62.83     82.16 o 
  -4   8  14       19.23        0.00     77.32 o 
  -3   8  14       55.18      140.15     77.32 o 
  -2   8  14       37.51      -19.33     77.32 o 
  -1   8  14       95.56       38.66     57.99 o 
   0   8  14       15.61      -53.16     53.16 o 
   1   8  14       96.81       91.82     72.49 o 
   2   8  14       39.97       53.16     57.99 o 
   3   8  14       54.36       -4.83     72.49 o 
   4   8  14       19.10      -29.00     72.49 o 
  -3   9  14       22.18      -82.16     82.16 o 
  -2   9  14       40.39       77.32     91.82 o 
  -1   9  14      146.62       77.32     67.66 o 
   0   9  14        3.53       67.66     77.32 o 
   1   9  14      148.10      140.15     67.66 o 
   2   9  14       40.35      -77.32     91.82 o 
   3   9  14       22.92       24.16     77.32 o 
  -1  10  14       14.68      -86.99     96.66 o 
   0  10  14      153.56      140.15     77.32 o 
   1  10  14       14.95      -29.00    106.32 o 
   1   0  15      277.79      289.97     29.00 o 
   2   0  15       51.38       48.33     29.00 o 
   3   0  15        2.84       38.66     29.00 o 
   4   0  15      159.33      198.14     38.66 o 
   5   0  15      422.70      546.10    101.49 o 
   6   0  15       30.91      -38.66     77.32 o 
   7   0  15        0.40     -101.49    101.49 o 
  -7   1  15       84.02      144.98    188.48 o 
  -6   1  15       61.19      -33.83    106.32 o 
  -5   1  15       88.64       67.66     82.16 o 
  -4   1  15      190.76      193.31     48.33 o 
  -3   1  15      125.47       91.82     24.16 o 
  -2   1  15      778.61      816.74     48.33 o 
  -1   1  15      770.09      792.57     43.49 o 
   0   1  15        3.98        0.00     19.33 o 
   1   1  15      782.09      850.57     38.66 o 
   2   1  15      776.25      845.73     43.49 o 
   3   1  15      123.41      164.31     29.00 o 
   4   1  15      190.18      135.32     38.66 o 
   5   1  15       92.49       38.66     53.16 o 
   6   1  15       62.52       29.00     82.16 o 
   7   1  15       82.88      -14.50    101.49 o 
  -7   2  15       83.20      120.82    144.98 o 
  -6   2  15       84.65        0.00    106.32 o 
  -5   2  15      212.81      198.14     77.32 o 
  -4   2  15      120.78       67.66     48.33 o 
  -3   2  15      286.52      323.80     53.16 o 
  -2   2  15       40.86        9.67     24.16 o 
  -1   2  15      316.73      299.63     29.00 o 
   0   2  15      202.22      169.15     24.16 o 
   1   2  15      314.10      304.46     29.00 o 
   2   2  15       40.87       14.50     29.00 o 
   3   2  15      279.45      275.47     33.83 o 
   4   2  15      118.76       38.66     38.66 o 
   5   2  15      216.11      169.15     48.33 o 
   6   2  15       84.29       72.49     72.49 o 
   7   2  15       80.58      169.15     91.82 o 
  -6   3  15       84.80      164.31    130.48 o 
  -5   3  15       26.90        9.67     62.83 o 
  -4   3  15       78.07       62.83     57.99 o 
  -3   3  15      168.69      130.48     53.16 o 
  -2   3  15      243.76      270.64     43.49 o 
  -1   3  15      346.28      323.80     38.66 o 
   0   3  15      109.05       77.32     29.00 o 
   1   3  15      350.86      294.80     29.00 o 
   2   3  15      245.29      217.47     29.00 o 
   3   3  15      165.44      125.65     29.00 o 
   4   3  15       78.97       86.99     43.49 o 
   5   3  15       27.69      -53.16     53.16 o 
   6   3  15       85.35        9.67     67.66 o 
  -6   4  15      125.96      169.15    130.48 o 
  -5   4  15       55.32       62.83     62.83 o 
  -4   4  15      405.55      584.77     77.32 o 
  -3   4  15       66.22      111.15     48.33 o 
  -2   4  15      139.61      111.15     43.49 o 
  -1   4  15      521.45      425.28     57.99 o 
   0   4  15        0.27        4.83     19.33 o 
   1   4  15      515.66      565.43     33.83 o 
   2   4  15      138.96       62.83     43.49 o 
   3   4  15       68.16       96.66     43.49 o 
   4   4  15      412.43      405.95     48.33 o 
   5   4  15       56.34       67.66     53.16 o 
   6   4  15      124.64       53.16     57.99 o 
  -6   5  15       73.57      173.98    135.32 o 
  -5   5  15      209.81      352.79     86.99 o 
  -4   5  15       77.51       96.66     57.99 o 
  -3   5  15       58.72       38.66     62.83 o 
  -2   5  15      139.70      164.31     48.33 o 
  -1   5  15      149.97      212.64     53.16 o 
   0   5  15      292.01      285.13     48.33 o 
   1   5  15      148.48      207.81     38.66 o 
   2   5  15      144.72       48.33     48.33 o 
   3   5  15       60.14       53.16     62.83 o 
   4   5  15       77.58       14.50     48.33 o 
   5   5  15      208.02      236.81     67.66 o 
   6   5  15       71.80        4.83     91.82 o 
  -5   6  15      121.06      304.46    115.99 o 
  -4   6  15      152.07      115.99     77.32 o 
  -3   6  15       23.45       67.66     53.16 o 
  -2   6  15        1.60        4.83     48.33 o 
  -1   6  15       29.77       24.16     38.66 o 
   0   6  15      624.07      758.75     62.83 o 
   1   6  15       29.20       38.66     53.16 o 
   2   6  15        1.65      -38.66     48.33 o 
   3   6  15       23.21       14.50     62.83 o 
   4   6  15      155.90      212.64     57.99 o 
   5   6  15      120.24       96.66     62.83 o 
  -5   7  15      141.95       48.33     91.82 o 
  -4   7  15        5.04      -77.32     77.32 o 
  -3   7  15        9.73      -62.83     72.49 o 
  -2   7  15       43.84        4.83     57.99 o 
  -1   7  15      138.75      101.49     57.99 o 
   0   7  15       21.74       29.00     43.49 o 
   1   7  15      138.84      149.82     91.82 o 
   2   7  15       45.98       96.66     67.66 o 
   3   7  15        9.36        9.67     62.83 o 
   4   7  15        5.12      125.65     67.66 o 
   5   7  15      140.74      120.82     77.32 o 
  -4   8  15       36.46       -9.67    106.32 o 
  -3   8  15       17.11        9.67     77.32 o 
  -2   8  15        1.44       67.66     72.49 o 
  -1   8  15      449.47      415.62     86.99 o 
   0   8  15      140.24      251.30     62.83 o 
   1   8  15      449.24      463.95     91.82 o 
   2   8  15        1.30       91.82     82.16 o 
   3   8  15       17.26       96.66     77.32 o 
   4   8  15       37.76      -82.16     82.16 o 
  -3   9  15       48.18       77.32     96.66 o 
  -2   9  15       41.79       82.16     86.99 o 
  -1   9  15       25.04       72.49     62.83 o 
   0   9  15       20.72      125.65     86.99 o 
   1   9  15       24.66       19.33     82.16 o 
   2   9  15       41.76      -43.49     72.49 o 
   3   9  15       48.61      111.15     82.16 o 
   0  10  15       73.28       82.16    115.99 o 
   0   0  16      251.47      217.47     38.66 o 
   1   0  16     4724.90     5151.73    120.82 o 
   2   0  16      171.12      154.65     29.00 o 
   3   0  16      201.06      217.47     38.66 o 
   4   0  16        5.65      -38.66     38.66 o 
   5   0  16       47.76      -38.66     72.49 o 
   6   0  16       17.01      202.98    106.32 o 
  -6   1  16       14.13      -77.32     91.82 o 
  -5   1  16      103.80        9.67     72.49 o 
  -4   1  16       27.53       53.16     48.33 o 
  -3   1  16      211.97      154.65     38.66 o 
  -2   1  16       33.16        9.67     29.00 o 
  -1   1  16      408.12      372.12     33.83 o 
   0   1  16      931.52      990.72     43.49 o 
   1   1  16      406.03      333.46     29.00 o 
   2   1  16       34.93       19.33     24.16 o 
   3   1  16      216.27      159.48     33.83 o 
   4   1  16       27.17      -24.16     33.83 o 
   5   1  16      102.01      120.82     53.16 o 
   6   1  16       14.70       -9.67     86.99 o 
  -6   2  16       87.17       43.49     96.66 o 
  -5   2  16      141.19      202.98    101.49 o 
  -4   2  16        7.64       29.00     53.16 o 
  -3   2  16      256.85      328.63     57.99 o 
  -2   2  16        9.69        0.00     29.00 o 
  -1   2  16      108.96       96.66     29.00 o 
   0   2  16        1.32        0.00     29.00 o 
   1   2  16      105.84       86.99     19.33 o 
   2   2  16        9.29       38.66     29.00 o 
   3   2  16      260.09      260.97     38.66 o 
   4   2  16        7.07      -14.50     33.83 o 
   5   2  16      138.46      130.48     67.66 o 
   6   2  16       85.31      207.81     96.66 o 
  -6   3  16        4.00       29.00    101.49 o 
  -5   3  16      139.15      294.80     77.32 o 
  -4   3  16       52.80       19.33     57.99 o 
  -3   3  16      114.40      115.99     48.33 o 
  -2   3  16       79.33       82.16     43.49 o 
  -1   3  16       39.46       19.33     24.16 o 
   0   3  16      342.82      314.13     33.83 o 
   1   3  16       39.95       33.83     29.00 o 
   2   3  16       81.06       43.49     29.00 o 
   3   3  16      116.19      135.32     29.00 o 
   4   3  16       52.97       72.49     43.49 o 
   5   3  16      136.88      159.48     53.16 o 
   6   3  16        3.89      -24.16     57.99 o 
  -6   4  16        9.25      -43.49    154.65 o 
  -5   4  16       30.59        0.00     82.16 o 
  -4   4  16       92.41      -48.33     57.99 o 
  -3   4  16      152.82      173.98     53.16 o 
  -2   4  16       98.50      120.82     53.16 o 
  -1   4  16      495.27      463.95     57.99 o 
   0   4  16      259.28      212.64     29.00 o 
   1   4  16      492.54      454.28     33.83 o 
   2   4  16      101.60       38.66     33.83 o 
   3   4  16      152.58      140.15     38.66 o 
   4   4  16       94.40       86.99     43.49 o 
   5   4  16       30.64       -4.83     48.33 o 
   6   4  16        9.28       19.33     82.16 o 
  -6   5  16        1.12       57.99    140.15 o 
  -5   5  16       24.33      135.32     86.99 o 
  -4   5  16       18.04      -33.83     72.49 o 
  -3   5  16      478.08      521.94     77.32 o 
  -2   5  16       55.61      -38.66     57.99 o 
  -1   5  16       51.85      125.65     48.33 o 
   0   5  16      417.92      401.12     57.99 o 
   1   5  16       53.02       57.99     57.99 o 
   2   5  16       55.94       19.33     43.49 o 
   3   5  16      475.76      512.27     67.66 o 
   4   5  16       18.74      -14.50     48.33 o 
   5   5  16       23.97       33.83     48.33 o 
   6   5  16        1.01      -86.99     96.66 o 
  -5   6  16       43.52      125.65     86.99 o 
  -4   6  16       17.83      -43.49     67.66 o 
  -3   6  16      220.42      231.97     62.83 o 
  -2   6  16       37.18       14.50     53.16 o 
  -1   6  16      216.29      251.30     62.83 o 
   0   6  16      220.94      285.13     57.99 o 
   1   6  16      214.63      241.64     67.66 o 
   2   6  16       38.96       48.33     67.66 o 
   3   6  16      218.25      173.98     77.32 o 
   4   6  16       18.13       72.49     67.66 o 
   5   6  16       43.72      -33.83     72.49 o 
  -4   7  16        7.78      -14.50     82.16 o 
  -3   7  16      202.77      188.48     72.49 o 
  -2   7  16      135.66       62.83     53.16 o 
  -1   7  16      154.43      251.30     77.32 o 
   0   7  16      309.43      333.46     91.82 o 
   1   7  16      156.82       48.33    125.65 o 
   2   7  16      134.85       96.66     57.99 o 
   3   7  16      202.34       -9.67     86.99 o 
   4   7  16        7.09      125.65     72.49 o 
  -4   8  16       11.11       62.83    120.82 o 
  -3   8  16       16.44      -14.50     77.32 o 
  -2   8  16      101.83      149.82     82.16 o 
  -1   8  16       91.30      159.48     77.32 o 
   0   8  16        0.38      -62.83     77.32 o 
   1   8  16       92.22      178.81    101.49 o 
   2   8  16       99.11      130.48     96.66 o 
   3   8  16       16.04        4.83     72.49 o 
   4   8  16       11.15      -53.16     67.66 o 
  -2   9  16       16.32      -24.16     77.32 o 
  -1   9  16      130.85      -33.83     96.66 o 
   0   9  16      196.61       29.00     72.49 o 
   1   9  16      130.81       67.66     86.99 o 
   2   9  16       16.35      -19.33     72.49 o 
   1   0  17       55.50       48.33     24.16 o 
   2   0  17       64.95        9.67     29.00 o 
   3   0  17      110.02      125.65     33.83 o 
   4   0  17        4.90      -19.33     57.99 o 
   5   0  17        0.42        0.00     91.82 o 
   6   0  17      104.89       43.49     72.49 o 
  -6   1  17       44.50      169.15    101.49 o 
  -5   1  17       22.62       43.49     77.32 o 
  -4   1  17      227.43      173.98     57.99 o 
  -3   1  17       84.42       14.50     38.66 o 
  -2   1  17       10.04       19.33     29.00 o 
  -1   1  17      196.33      106.32     29.00 o 
   0   1  17       36.60       29.00     19.33 o 
   1   1  17      197.91      169.15     24.16 o 
   2   1  17       10.27        0.00     24.16 o 
   3   1  17       85.84       96.66     29.00 o 
   4   1  17      226.24      198.14     53.16 o 
   5   1  17       22.62      -19.33     62.83 o 
   6   1  17       43.98      106.32     82.16 o 
  -6   2  17       64.56       57.99    115.99 o 
  -5   2  17       10.21      130.48    135.32 o 
  -4   2  17      319.86      251.30     53.16 o 
  -3   2  17       47.04        0.00     38.66 o 
  -2   2  17      164.60      140.15     38.66 o 
  -1   2  17       38.22       48.33     24.16 o 
   0   2  17     1101.80     1309.68     53.16 o 
   1   2  17       38.86       57.99     24.16 o 
   2   2  17      162.45       91.82     29.00 o 
   3   2  17       47.11       43.49     33.83 o 
   4   2  17      318.66      318.96     43.49 o 
   5   2  17       10.85        9.67     67.66 o 
   6   2  17       64.01      106.32     82.16 o 
  -6   3  17       22.34       77.32     96.66 o 
  -5   3  17       24.69      130.48     67.66 o 
  -4   3  17       45.94      120.82     62.83 o 
  -3   3  17      636.35      647.59     67.66 o 
  -2   3  17      239.87      212.64     38.66 o 
  -1   3  17      334.94      280.30     38.66 o 
   0   3  17      248.68      275.47     33.83 o 
   1   3  17      335.22      299.63     33.83 o 
   2   3  17      237.86      207.81     38.66 o 
   3   3  17      636.25      526.77     53.16 o 
   4   3  17       44.33       38.66     38.66 o 
   5   3  17       24.59      -43.49     53.16 o 
   6   3  17       21.85       38.66     86.99 o 
  -6   4  17       41.74        9.67    106.32 o 
  -5   4  17       12.30      -38.66     72.49 o 
  -4   4  17      303.94      256.14     77.32 o 
  -3   4  17       25.95      -43.49     43.49 o 
  -2   4  17      543.21      555.77     62.83 o 
  -1   4  17      592.69      517.11     62.83 o 
   0   4  17        1.64      -24.16     33.83 o 
   1   4  17      596.73      594.43     48.33 o 
   2   4  17      541.74      579.93     53.16 o 
   3   4  17       26.34      -43.49     48.33 o 
   4   4  17      301.88      260.97     53.16 o 
   5   4  17       12.94        9.67     57.99 o 
   6   4  17       40.82       29.00     77.32 o 
  -5   5  17       19.07      -43.49     77.32 o 
  -4   5  17      161.02      188.48     77.32 o 
  -3   5  17       99.03      106.32     86.99 o 
  -2   5  17      160.78      101.49     62.83 o 
  -1   5  17        2.19      -33.83     53.16 o 
   0   5  17      476.07      584.77     62.83 o 
   1   5  17        1.97        4.83     38.66 o 
   2   5  17      161.74       91.82     57.99 o 
   3   5  17       99.02       24.16     43.49 o 
   4   5  17      159.20        0.00     57.99 o 
   5   5  17       18.96      -38.66     72.49 o 
  -5   6  17      107.85      227.14     86.99 o 
  -4   6  17       74.89      144.98     91.82 o 
  -3   6  17      198.21      130.48     72.49 o 
  -2   6  17       27.21       96.66     57.99 o 
  -1   6  17      262.65      410.79     72.49 o 
   0   6  17      115.81       29.00     53.16 o 
   1   6  17      259.70      289.97     72.49 o 
   2   6  17       27.79       53.16     53.16 o 
   3   6  17      199.64      140.15     62.83 o 
   4   6  17       74.10       43.49     67.66 o 
   5   6  17      109.09      106.32     77.32 o 
  -4   7  17       50.48      -33.83     77.32 o 
  -3   7  17       63.57      111.15     72.49 o 
  -2   7  17       23.07      -33.83     62.83 o 
  -1   7  17       47.23       33.83     62.83 o 
   0   7  17      417.57      444.61    130.48 o 
   1   7  17       47.95       48.33     62.83 o 
   2   7  17       23.96      -38.66     67.66 o 
   3   7  17       61.98      154.65     86.99 o 
   4   7  17       51.15       24.16     67.66 o 
  -3   8  17      159.13      159.48     91.82 o 
  -2   8  17       54.96       38.66    101.49 o 
  -1   8  17       29.58       48.33     77.32 o 
   0   8  17       19.60       14.50     72.49 o 
   1   8  17       29.08       24.16     67.66 o 
   2   8  17       55.07      -86.99    111.15 o 
   3   8  17      159.27      173.98     82.16 o 
  -2   9  17       92.95      188.48    115.99 o 
  -1   9  17      184.36      111.15     82.16 o 
   0   9  17      268.05      198.14     91.82 o 
   1   9  17      185.99      101.49     86.99 o 
   2   9  17       93.33       -9.67     91.82 o 
   0   0  18       91.67       86.99     38.66 o 
   1   0  18        0.58      -19.33     24.16 o 
   2   0  18      155.02      149.82     29.00 o 
   3   0  18       38.47       29.00     33.83 o 
   4   0  18        6.47       33.83     62.83 o 
   5   0  18       52.07       43.49     62.83 o 
   6   0  18       41.75       67.66     77.32 o 
  -6   1  18        3.93      140.15    188.48 o 
  -5   1  18       18.25     -149.82    149.82 o 
  -4   1  18      148.16      130.48     53.16 o 
  -3   1  18      267.45      270.64     48.33 o 
  -2   1  18      215.74      198.14     33.83 o 
  -1   1  18      178.98      140.15     29.00 o 
   0   1  18      122.74      159.48     24.16 o 
   1   1  18      179.38      154.65     29.00 o 
   2   1  18      220.45      198.14     38.66 o 
   3   1  18      267.87      193.31     43.49 o 
   4   1  18      147.94      120.82     48.33 o 
   5   1  18       18.59      -48.33     53.16 o 
   6   1  18        4.39      -24.16     86.99 o 
  -6   2  18        4.88       33.83    120.82 o 
  -5   2  18       45.98        4.83     72.49 o 
  -4   2  18       56.32       48.33     53.16 o 
  -3   2  18      720.87      720.08     72.49 o 
  -2   2  18       16.11      -38.66     38.66 o 
  -1   2  18       52.82       -4.83     24.16 o 
   0   2  18      752.32      865.07     48.33 o 
   1   2  18       52.78       62.83     24.16 o 
   2   2  18       15.97        4.83     29.00 o 
   3   2  18      720.43      850.57     53.16 o 
   4   2  18       55.14       33.83     43.49 o 
   5   2  18       46.56      -67.66     72.49 o 
   6   2  18        4.81        9.67     67.66 o 
  -6   3  18        7.51      -38.66    101.49 o 
  -5   3  18       78.62       29.00     67.66 o 
  -4   3  18      128.43      125.65     62.83 o 
  -3   3  18       33.42       43.49     38.66 o 
  -2   3  18       31.25       53.16     38.66 o 
  -1   3  18      395.67      299.63     43.49 o 
   0   3  18      385.89      347.96     33.83 o 
   1   3  18      392.79      309.30     43.49 o 
   2   3  18       32.76       48.33     38.66 o 
   3   3  18       34.02        9.67     43.49 o 
   4   3  18      129.07      101.49     48.33 o 
   5   3  18       80.08       57.99     72.49 o 
   6   3  18        7.08      -48.33     96.66 o 
  -5   4  18       59.97      183.65     96.66 o 
  -4   4  18        8.12      -19.33     57.99 o 
  -3   4  18       67.80       48.33     62.83 o 
  -2   4  18      142.90       77.32     57.99 o 
  -1   4  18      144.79      183.65     57.99 o 
   0   4  18      477.04      396.29     48.33 o 
   1   4  18      146.39      111.15     48.33 o 
   2   4  18      142.53      115.99     62.83 o 
   3   4  18       68.52       82.16     67.66 o 
   4   4  18        7.80      -53.16     53.16 o 
   5   4  18       60.46      144.98     62.83 o 
  -5   5  18        7.39      -38.66     77.32 o 
  -4   5  18       43.25       14.50     67.66 o 
  -3   5  18       17.66       38.66     67.66 o 
  -2   5  18      120.85      101.49     57.99 o 
  -1   5  18       86.16      178.81     62.83 o 
   0   5  18      310.88      256.14     57.99 o 
   1   5  18       85.89       82.16     48.33 o 
   2   5  18      121.37       91.82     57.99 o 
   3   5  18       17.42       14.50     53.16 o 
   4   5  18       43.17       67.66     62.83 o 
   5   5  18        7.87       14.50     62.83 o 
  -4   6  18       20.16      -48.33     91.82 o 
  -3   6  18      192.48      135.32     67.66 o 
  -2   6  18       97.49      125.65     72.49 o 
  -1   6  18      120.50       86.99     77.32 o 
   0   6  18       87.10      159.48     82.16 o 
   1   6  18      121.90      135.32     67.66 o 
   2   6  18       97.28      173.98     77.32 o 
   3   6  18      189.94      198.14     77.32 o 
   4   6  18       20.22       48.33     62.83 o 
  -4   7  18      139.36      202.98    115.99 o 
  -3   7  18       28.13       38.66     77.32 o 
  -2   7  18      107.27      106.32     72.49 o 
  -1   7  18       30.61       38.66     57.99 o 
   0   7  18       11.12      -62.83     82.16 o 
   1   7  18       31.50       86.99     96.66 o 
   2   7  18      107.02      144.98     67.66 o 
   3   7  18       28.12       -4.83     82.16 o 
   4   7  18      139.24      101.49     67.66 o 
  -3   8  18      238.21      154.65    111.15 o 
  -2   8  18       27.97      -67.66     82.16 o 
  -1   8  18       20.29       33.83     67.66 o 
   0   8  18       78.09       82.16    101.49 o 
   1   8  18       19.67      106.32    106.32 o 
   2   8  18       27.64     -164.31    164.31 o 
   3   8  18      237.99      212.64     91.82 o 
  -1   9  18       72.56       77.32     96.66 o 
   0   9  18       27.57       57.99    101.49 o 
   1   9  18       71.37       62.83    111.15 o 
   1   0  19        6.19      -19.33     29.00 o 
   2   0  19     1382.09     1435.33     77.32 o 
   3   0  19      170.82      111.15     38.66 o 
   4   0  19      255.13      304.46     62.83 o 
   5   0  19       13.98      -72.49     82.16 o 
   6   0  19       61.75       62.83     67.66 o 
  -6   1  19      138.78     -130.48    130.48 o 
  -5   1  19       11.10       19.33     82.16 o 
  -4   1  19       63.05      130.48     67.66 o 
  -3   1  19       90.06       48.33     43.49 o 
  -2   1  19       71.34       43.49     33.83 o 
  -1   1  19       80.47      125.65     29.00 o 
   0   1  19       10.60      -24.16     24.16 o 
   1   1  19       79.44      106.32     33.83 o 
   2   1  19       71.40       57.99     29.00 o 
   3   1  19       90.56      115.99     43.49 o 
   4   1  19       63.64       53.16     48.33 o 
   5   1  19       10.76       -9.67     62.83 o 
   6   1  19      138.64      -14.50     82.16 o 
  -6   2  19       45.06     -101.49    101.49 o 
  -5   2  19       64.95        4.83     96.66 o 
  -4   2  19      128.97       43.49     67.66 o 
  -3   2  19       77.68       72.49     48.33 o 
  -2   2  19       82.12       48.33     38.66 o 
  -1   2  19      502.86      531.60     43.49 o 
   0   2  19     1276.42     1464.33     53.16 o 
   1   2  19      504.46      608.93     43.49 o 
   2   2  19       81.52       62.83     38.66 o 
   3   2  19       77.06       38.66     43.49 o 
   4   2  19      128.12      111.15     48.33 o 
   5   2  19       65.38      169.15     82.16 o 
   6   2  19       46.06       24.16     33.83 o 
  -5   3  19       16.89       -9.67     77.32 o 
  -4   3  19      119.97       19.33     62.83 o 
  -3   3  19        2.18       -9.67     43.49 o 
  -2   3  19       99.44       67.66     38.66 o 
  -1   3  19      456.54      381.79     48.33 o 
   0   3  19      153.79      125.65     29.00 o 
   1   3  19      459.67      492.94     38.66 o 
   2   3  19       98.84       91.82     43.49 o 
   3   3  19        2.09       29.00     43.49 o 
   4   3  19      122.01      106.32     43.49 o 
   5   3  19       17.03      -43.49     77.32 o 
  -5   4  19       44.36       33.83     82.16 o 
  -4   4  19       82.32      183.65     72.49 o 
  -3   4  19      394.25      517.11     72.49 o 
  -2   4  19       53.21      -53.16     53.16 o 
  -1   4  19      113.82       -4.83     43.49 o 
   0   4  19      255.49      241.64     48.33 o 
   1   4  19      112.78       77.32     53.16 o 
   2   4  19       52.97       29.00     43.49 o 
   3   4  19      393.34      468.78     72.49 o 
   4   4  19       81.66      -19.33     57.99 o 
   5   4  19       44.84      -62.83     62.83 o 
  -5   5  19       42.06       82.16    101.49 o 
  -4   5  19       15.07        0.00     86.99 o 
  -3   5  19      242.38      212.64     72.49 o 
  -2   5  19       65.48       91.82     48.33 o 
  -1   5  19      228.27      256.14     57.99 o 
   0   5  19        1.27       67.66    125.65 o 
   1   5  19      225.52      149.82     67.66 o 
   2   5  19       66.64       48.33     57.99 o 
   3   5  19      242.16      236.81     62.83 o 
   4   5  19       14.76      -53.16     53.16 o 
   5   5  19       41.42       19.33     53.16 o 
  -4   6  19       33.49       91.82     91.82 o 
  -3   6  19      168.49      140.15     77.32 o 
  -2   6  19       61.73       38.66     62.83 o 
  -1   6  19       74.44       62.83     72.49 o 
   0   6  19      204.17      260.97     72.49 o 
   1   6  19       74.02      -43.49     62.83 o 
   2   6  19       62.22       19.33     77.32 o 
   3   6  19      166.86      164.31     77.32 o 
   4   6  19       33.24      125.65     72.49 o 
  -3   7  19       74.46      135.32     82.16 o 
  -2   7  19      397.24      560.60     86.99 o 
  -1   7  19       84.26      178.81    106.32 o 
   0   7  19      241.57      198.14     96.66 o 
   1   7  19       83.45       33.83     72.49 o 
   2   7  19      399.26      309.30     91.82 o 
   3   7  19       74.13       14.50     67.66 o 
  -2   8  19       49.77      -91.82     96.66 o 
  -1   8  19       39.11       62.83     86.99 o 
   0   8  19      472.04      333.46    101.49 o 
   1   8  19       39.69       77.32     86.99 o 
   2   8  19       49.49       82.16    115.99 o 
   0   0  20      726.50      811.91     72.49 o 
   1   0  20       90.04      111.15     33.83 o 
   2   0  20       12.05      -14.50     33.83 o 
   3   0  20       10.32       19.33     33.83 o 
   4   0  20       80.62       53.16     57.99 o 
   5   0  20       33.68       -4.83     67.66 o 
  -5   1  20       18.49      135.32    111.15 o 
  -4   1  20        6.74      -33.83     72.49 o 
  -3   1  20       63.66       72.49     53.16 o 
  -2   1  20      117.24       96.66     38.66 o 
  -1   1  20      796.56      927.89     53.16 o 
   0   1  20      196.85      183.65     29.00 o 
   1   1  20      793.13      908.56     48.33 o 
   2   1  20      117.28      135.32     33.83 o 
   3   1  20       63.30       19.33     33.83 o 
   4   1  20        6.75       29.00     62.83 o 
   5   1  20       18.53       53.16     77.32 o 
  -5   2  20       92.86       91.82    106.32 o 
  -4   2  20      101.15       77.32     62.83 o 
  -3   2  20      186.31      144.98     62.83 o 
  -2   2  20      116.71      149.82     48.33 o 
  -1   2  20       64.54      106.32     38.66 o 
   0   2  20       16.51       -4.83     29.00 o 
   1   2  20       63.57       72.49     29.00 o 
   2   2  20      116.73       62.83     38.66 o 
   3   2  20      184.53      135.32     53.16 o 
   4   2  20      101.12      135.32     53.16 o 
   5   2  20       92.88       62.83     96.66 o 
  -5   3  20      109.88      -62.83     96.66 o 
  -4   3  20      103.30      193.31     62.83 o 
  -3   3  20      208.58      125.65     72.49 o 
  -2   3  20      152.87      101.49     57.99 o 
  -1   3  20        6.40      -24.16     48.33 o 
   0   3  20        0.00        4.83     33.83 o 
   1   3  20        6.68       -9.67     29.00 o 
   2   3  20      151.82      222.31     43.49 o 
   3   3  20      206.83      173.98     57.99 o 
   4   3  20      102.80      130.48     57.99 o 
   5   3  20      109.95      130.48     67.66 o 
  -5   4  20       32.13      -38.66    101.49 o 
  -4   4  20      102.63      169.15     86.99 o 
  -3   4  20      164.21       72.49     62.83 o 
  -2   4  20       47.32        9.67     53.16 o 
  -1   4  20      183.27      227.14     62.83 o 
   0   4  20       56.32      -48.33     48.33 o 
   1   4  20      181.84      149.82     62.83 o 
   2   4  20       48.05      125.65     53.16 o 
   3   4  20      163.77       53.16     62.83 o 
   4   4  20      102.76       62.83     86.99 o 
   5   4  20       31.86       62.83     86.99 o 
  -4   5  20       95.38       -9.67     86.99 o 
  -3   5  20       36.94       24.16     67.66 o 
  -2   5  20       30.63       62.83     67.66 o 
  -1   5  20      164.90      270.64     72.49 o 
   0   5  20       20.89       48.33     57.99 o 
   1   5  20      165.64      130.48     62.83 o 
   2   5  20       30.38       -9.67     77.32 o 
   3   5  20       37.13       33.83     57.99 o 
   4   5  20       95.92       29.00     72.49 o 
  -4   6  20      219.72      343.13    144.98 o 
  -3   6  20       24.00      -29.00     82.16 o 
  -2   6  20       15.24      -82.16     82.16 o 
  -1   6  20      219.98      188.48    101.49 o 
   0   6  20      399.75      521.94     96.66 o 
   1   6  20      220.82      202.98    101.49 o 
   2   6  20       15.83       96.66     62.83 o 
   3   6  20       24.10       19.33     86.99 o 
   4   6  20      220.05      309.30     82.16 o 
  -3   7  20       35.68      260.97    115.99 o 
  -2   7  20       14.65      -67.66     67.66 o 
  -1   7  20       10.64       14.50    101.49 o 
   0   7  20      575.82      584.77    106.32 o 
   1   7  20       10.43        4.83     82.16 o 
   2   7  20       14.44       -9.67     82.16 o 
   3   7  20       35.29       33.83     72.49 o 
  -1   8  20       30.99      -43.49     82.16 o 
   0   8  20       15.28      -53.16    101.49 o 
   1   8  20       31.35        4.83    125.65 o 
   1   0  21     1568.09     1812.29     72.49 o 
   2   0  21       53.25      -38.66     38.66 o 
   3   0  21       39.98       57.99     43.49 o 
   4   0  21       15.06       38.66     53.16 o 
   5   0  21       35.15        4.83     77.32 o 
  -5   1  21        4.30      101.49    106.32 o 
  -4   1  21       28.14      130.48    101.49 o 
  -3   1  21      120.79       62.83     43.49 o 
  -2   1  21      182.39      144.98     38.66 o 
  -1   1  21      111.65      140.15     38.66 o 
   0   1  21      628.50      633.09     53.16 o 
   1   1  21      112.51      159.48     33.83 o 
   2   1  21      182.66      188.48     43.49 o 
   3   1  21      121.09      111.15     57.99 o 
   4   1  21       27.95      -48.33     62.83 o 
   5   1  21        4.63       62.83    101.49 o 
  -5   2  21        6.54       -4.83     91.82 o 
  -4   2  21       73.67       96.66     82.16 o 
  -3   2  21       50.73       82.16     62.83 o 
  -2   2  21       20.96       38.66     38.66 o 
  -1   2  21      402.61      401.12     53.16 o 
   0   2  21      945.66     1053.54     57.99 o 
   1   2  21      404.52      570.27     43.49 o 
   2   2  21       20.69      -33.83     38.66 o 
   3   2  21       50.22       -9.67     48.33 o 
   4   2  21       74.12       38.66     57.99 o 
   5   2  21        6.45       86.99     82.16 o 
  -5   3  21        2.13      -43.49    125.65 o 
  -4   3  21      120.27      101.49     67.66 o 
  -3   3  21       47.98       53.16     67.66 o 
  -2   3  21       36.28       86.99     57.99 o 
  -1   3  21       63.52        0.00     48.33 o 
   0   3  21        3.39        9.67     43.49 o 
   1   3  21       63.65      111.15     53.16 o 
   2   3  21       35.51      125.65     53.16 o 
   3   3  21       48.20      -19.33     57.99 o 
   4   3  21      120.07      120.82     86.99 o 
   5   3  21        2.28       -4.83     86.99 o 
  -4   4  21      156.79      154.65     82.16 o 
  -3   4  21       44.37       43.49     67.66 o 
  -2   4  21       77.42       43.49     62.83 o 
  -1   4  21       19.59      -33.83     62.83 o 
   0   4  21      330.52      410.79     82.16 o 
   1   4  21       20.02       38.66     53.16 o 
   2   4  21       76.84      115.99     67.66 o 
   3   4  21       44.41      -43.49     72.49 o 
   4   4  21      157.88       72.49     77.32 o 
  -4   5  21        0.90      -67.66     72.49 o 
  -3   5  21      121.13      130.48     86.99 o 
  -2   5  21       18.95      -14.50     72.49 o 
  -1   5  21      119.19      265.80     77.32 o 
   0   5  21       12.76       67.66     72.49 o 
   1   5  21      118.54        9.67     77.32 o 
   2   5  21       19.07      -29.00     67.66 o 
   3   5  21      121.50      130.48     72.49 o 
   4   5  21        0.86      -72.49     72.49 o 
  -3   6  21       93.41       77.32     67.66 o 
  -2   6  21       27.81       67.66     82.16 o 
  -1   6  21      149.86      169.15     77.32 o 
   0   6  21      112.73       96.66     82.16 o 
   1   6  21      149.57      120.82     77.32 o 
   2   6  21       27.98       -4.83     67.66 o 
   3   6  21       93.55      -38.66     62.83 o 
  -2   7  21       66.43       29.00     91.82 o 
  -1   7  21       20.83     -101.49    101.49 o 
   0   7  21        3.47      -29.00     77.32 o 
   1   7  21       20.99       96.66    115.99 o 
   2   7  21       65.80      164.31     96.66 o 
   0   0  22      127.22      149.82     53.16 o 
   1   0  22        6.11      -29.00     29.00 o 
   2   0  22       60.33      101.49     43.49 o 
   3   0  22        0.12       38.66     48.33 o 
   4   0  22      221.27      120.82     57.99 o 
   5   0  22        1.26      -86.99     86.99 o 
  -5   1  22       60.23      169.15     91.82 o 
  -4   1  22       50.44      -82.16     82.16 o 
  -3   1  22      152.45      120.82     48.33 o 
  -2   1  22        3.16       -4.83     38.66 o 
  -1   1  22      277.91      227.14     43.49 o 
   0   1  22        2.79        9.67     43.49 o 
   1   1  22      276.35      357.63     43.49 o 
   2   1  22        3.24      -14.50     33.83 o 
   3   1  22      153.06      159.48     53.16 o 
   4   1  22       50.12       57.99     57.99 o 
   5   1  22       59.84      -57.99     86.99 o 
  -5   2  22      170.61      154.65    115.99 o 
  -4   2  22       88.87       72.49     86.99 o 
  -3   2  22      114.04       91.82     62.83 o 
  -2   2  22       16.29       57.99     48.33 o 
  -1   2  22       40.55       -9.67     43.49 o 
   0   2  22        1.60      -24.16     33.83 o 
   1   2  22       40.18      -14.50     38.66 o 
   2   2  22       16.07       82.16     43.49 o 
   3   2  22      114.89       82.16     43.49 o 
   4   2  22       88.12       62.83     62.83 o 
   5   2  22      169.59       77.32     82.16 o 
  -4   3  22       59.31       24.16    101.49 o 
  -3   3  22      138.09      140.15     67.66 o 
  -2   3  22       41.94       43.49     77.32 o 
  -1   3  22      109.15        0.00     67.66 o 
   0   3  22      203.96      183.65     53.16 o 
   1   3  22      108.20      154.65     57.99 o 
   2   3  22       41.82      101.49     53.16 o 
   3   3  22      138.24       57.99     67.66 o 
   4   3  22       58.89      154.65     82.16 o 
  -4   4  22       18.18       86.99     96.66 o 
  -3   4  22       54.75       33.83     72.49 o 
  -2   4  22       60.90        9.67     77.32 o 
  -1   4  22      102.93      202.98     77.32 o 
   0   4  22       57.31      111.15     77.32 o 
   1   4  22      103.10       29.00     48.33 o 
   2   4  22       61.01       14.50     67.66 o 
   3   4  22       54.64        9.67     86.99 o 
   4   4  22       18.11      -43.49     82.16 o 
  -3   5  22        5.19       91.82     82.16 o 
  -2   5  22       28.20       91.82     62.83 o 
  -1   5  22      195.40       33.83     86.99 o 
   0   5  22       41.21      183.65    101.49 o 
   1   5  22      195.98      120.82     77.32 o 
   2   5  22       28.45        9.67     57.99 o 
   3   5  22        5.06       24.16     62.83 o 
  -3   6  22       96.82      173.98    125.65 o 
  -2   6  22        6.47      -43.49     77.32 o 
  -1   6  22        1.67       24.16    106.32 o 
   0   6  22      186.12      260.97    106.32 o 
   1   6  22        1.63      -62.83     86.99 o 
   2   6  22        6.67        0.00     77.32 o 
   3   6  22       96.43      130.48     86.99 o 
  -1   7  22       36.77      -14.50     72.49 o 
   0   7  22        1.68       29.00    101.49 o 
   1   7  22       37.32      -48.33     86.99 o 
   1   0  23       51.82      135.32     43.49 o 
   2   0  23       52.70        4.83     48.33 o 
   3   0  23        8.16      -43.49     62.83 o 
   4   0  23       61.39       14.50     62.83 o 
  -4   1  23       72.97      106.32     86.99 o 
  -3   1  23       14.89       29.00     48.33 o 
  -2   1  23      244.03      222.31     53.16 o 
  -1   1  23        7.10      -33.83     38.66 o 
   0   1  23      289.60      275.47     48.33 o 
   1   1  23        7.12      -48.33     48.33 o 
   2   1  23      243.69      251.30     53.16 o 
   3   1  23       14.62       72.49     67.66 o 
   4   1  23       73.73        0.00     72.49 o 
  -4   2  23       34.86      101.49     82.16 o 
  -3   2  23       28.72      -77.32     77.32 o 
  -2   2  23      114.10      111.15     72.49 o 
  -1   2  23       22.02        9.67     53.16 o 
   0   2  23       19.82       53.16     38.66 o 
   1   2  23       22.03       43.49     43.49 o 
   2   2  23      115.19      115.99     53.16 o 
   3   2  23       28.64       67.66     62.83 o 
   4   2  23       34.89       24.16     62.83 o 
  -4   3  23       47.70      -24.16    101.49 o 
  -3   3  23       58.34       57.99     67.66 o 
  -2   3  23       39.05      -57.99     72.49 o 
  -1   3  23      189.62      246.47     77.32 o 
   0   3  23       79.54       43.49     48.33 o 
   1   3  23      189.54      198.14     57.99 o 
   2   3  23       38.91        0.00     62.83 o 
   3   3  23       58.06      101.49     72.49 o 
   4   3  23       48.08       29.00     96.66 o 
  -4   4  23       13.64      -72.49    188.48 o 
  -3   4  23        5.78       82.16     77.32 o 
  -2   4  23       16.98       91.82     67.66 o 
  -1   4  23       34.29      -62.83     62.83 o 
   0   4  23      223.49      246.47     67.66 o 
   1   4  23       34.65      115.99     62.83 o 
   2   4  23       17.18       62.83     57.99 o 
   3   4  23        5.81      -19.33     91.82 o 
   4   4  23       13.50      -29.00     77.32 o 
  -3   5  23        8.07     -111.15    111.15 o 
  -2   5  23       59.39       53.16     62.83 o 
  -1   5  23       69.84       96.66    115.99 o 
   0   5  23        7.83      125.65    106.32 o 
   1   5  23       69.92       14.50     86.99 o 
   2   5  23       59.36       29.00     82.16 o 
   3   5  23        7.95      -43.49     86.99 o 
  -2   6  23        1.22       24.16    149.82 o 
  -1   6  23       31.67      -14.50    101.49 o 
   0   6  23        0.33      202.98    106.32 o 
   1   6  23       31.61      -96.66     96.66 o 
   2   6  23        1.20       91.82     77.32 o 
   0   0  24        0.62      -38.66     62.83 o 
   1   0  24       50.10      125.65     38.66 o 
   2   0  24      114.48      106.32     43.49 o 
   3   0  24        0.40      -33.83     62.83 o 
   4   0  24        1.29      -57.99     57.99 o 
  -4   1  24       91.83       62.83     91.82 o 
  -3   1  24       41.40       67.66     53.16 o 
  -2   1  24       52.52      101.49     48.33 o 
  -1   1  24      146.20      106.32     38.66 o 
   0   1  24        2.56       14.50     38.66 o 
   1   1  24      145.94      111.15     53.16 o 
   2   1  24       52.50      106.32     53.16 o 
   3   1  24       41.33       86.99     72.49 o 
   4   1  24       92.09       29.00     67.66 o 
  -4   2  24        8.47      207.81    173.98 o 
  -3   2  24       81.53      140.15     67.66 o 
  -2   2  24       16.43      -57.99     57.99 o 
  -1   2  24       28.98       24.16     53.16 o 
   0   2  24       33.93        0.00     48.33 o 
   1   2  24       29.16       33.83     57.99 o 
   2   2  24       16.42        0.00     53.16 o 
   3   2  24       81.57       57.99    101.49 o 
   4   2  24        8.45       43.49     67.66 o 
  -3   3  24       18.72       -9.67     91.82 o 
  -2   3  24       29.14       14.50     86.99 o 
  -1   3  24      150.56       77.32     57.99 o 
   0   3  24       11.03       62.83     57.99 o 
   1   3  24      150.13      178.81     67.66 o 
   2   3  24       28.99        4.83     86.99 o 
   3   3  24       18.87      -14.50     72.49 o 
  -3   4  24       48.50      -38.66    111.15 o 
  -2   4  24       27.21      -24.16     57.99 o 
  -1   4  24        5.69      217.47    159.48 o 
   0   4  24       15.67      -33.83     62.83 o 
   1   4  24        5.70       77.32     67.66 o 
   2   4  24       27.18      -77.32     77.32 o 
   3   4  24       48.84       57.99     72.49 o 
  -2   5  24       14.90       38.66    101.49 o 
  -1   5  24       47.34      -72.49     72.49 o 
   0   5  24       26.27      -72.49     72.49 o 
   1   5  24       47.16       48.33     91.82 o 
   2   5  24       14.73        0.00     77.32 o 
  -1   6  24        8.77       96.66    111.15 o 
   0   6  24        1.30      -77.32    101.49 o 
   1   6  24        8.84      101.49     82.16 o 
   1   0  25        2.14       38.66     62.83 o 
   2   0  25       98.77       53.16     62.83 o 
   3   0  25        4.59       -9.67     62.83 o 
  -3   1  25       32.30       48.33     82.16 o 
  -2   1  25       74.56       82.16     43.49 o 
  -1   1  25       33.99       24.16     48.33 o 
   0   1  25       63.66       29.00     48.33 o 
   1   1  25       33.89       29.00     43.49 o 
   2   1  25       74.65       86.99     48.33 o 
   3   1  25       32.11      -14.50     72.49 o 
  -3   2  25       98.05      178.81     57.99 o 
  -2   2  25       96.50      135.32     67.66 o 
  -1   2  25       15.68      -57.99     57.99 o 
   0   2  25        3.03       96.66     57.99 o 
   1   2  25       15.60       14.50     67.66 o 
   2   2  25       96.37       19.33     86.99 o 
   3   2  25       97.83      115.99     86.99 o 
  -3   3  25       35.92       43.49    115.99 o 
  -2   3  25       51.37      125.65     91.82 o 
  -1   3  25      110.47      164.31     86.99 o 
   0   3  25       14.07       29.00     57.99 o 
   1   3  25      110.11      130.48     62.83 o 
   2   3  25       51.33       24.16     67.66 o 
   3   3  25       35.79      -29.00     86.99 o 
  -2   4  25        5.12       67.66     82.16 o 
  -1   4  25       32.92      -82.16     82.16 o 
   0   4  25        4.89      -57.99     57.99 o 
   1   4  25       32.95       62.83     67.66 o 
   2   4  25        5.17       72.49    101.49 o 
  -1   5  25       32.33       48.33     82.16 o 
   0   5  25        5.30       29.00    106.32 o 
   1   5  25       32.21       29.00     77.32 o 
   0   0  26      143.63       96.66     72.49 o 
   1   0  26       10.35        9.67     57.99 o 
   2   0  26        0.19       48.33     53.16 o 
   3   0  26      280.40      188.48    144.98 o 
  -3   1  26       10.76      -38.66     67.66 o 
  -2   1  26       31.66       48.33     86.99 o 
  -1   1  26       88.03      125.65     72.49 o 
   0   1  26      127.02      144.98     62.83 o 
   1   1  26       88.33       43.49     62.83 o 
   2   1  26       31.65        4.83     67.66 o 
   3   1  26       10.72        4.83     57.99 o 
  -2   2  26       57.58       24.16     67.66 o 
  -1   2  26       12.04       19.33     62.83 o 
   0   2  26       16.19       48.33     72.49 o 
   1   2  26       12.16        4.83     53.16 o 
   2   2  26       57.58      106.32     91.82 o 
  -2   3  26       52.75       62.83     82.16 o 
  -1   3  26       53.07       86.99     82.16 o 
   0   3  26       24.01      -24.16     48.33 o 
   1   3  26       53.11      135.32     72.49 o 
   2   3  26       52.61       -4.83    101.49 o 
  -1   4  26        5.62       67.66     86.99 o 
   0   4  26       48.11      -38.66     82.16 o 
   1   4  26        5.74        9.67     91.82 o 
   1   0  27       50.72       29.00     72.49 o 
   2   0  27       32.15       38.66     62.83 o 
  -2   1  27       10.29      -24.16     57.99 o 
  -1   1  27        1.94       -4.83     57.99 o 
   0   1  27       12.03      140.15     62.83 o 
   1   1  27        1.84        4.83     67.66 o 
   2   1  27       10.31       72.49     86.99 o 
  -2   2  27        1.99      -48.33     77.32 o 
  -1   2  27       24.72       29.00     86.99 o 
   0   2  27        5.44      -77.32     77.32 o 
   1   2  27       24.78      -57.99     77.32 o 
   2   2  27        2.00       62.83    101.49 o 
  -1   3  27        3.08      -53.16     96.66 o 
   0   3  27       11.90       38.66     67.66 o 
   1   3  27        3.08      -57.99     57.99 o 
   0   0  28        0.27      -57.99     82.16 o 
   1   0  28        1.45      -72.49     72.49 o 
   0   1  28       21.36       43.49     86.99 o 
                                                 
